# Supplementary material for: Spatial layout optimization model integrating layered attention mechanism in the development of smart tourism management
Source: PeerJ Comput Sci. 2024 Oct 9;10:e2329. doi: 10.7717/peerj-cs.2329 (PMC11623231; doi:10.7717/peerj-cs.2329)
Supplement: Supplemental Information 5 [file peerj-cs-10-2329-s005.zip]

Archive with 243 entries (197 files):
- 重新上传代码-code/
- 重新上传代码-code/AttentionModule/
- 重新上传代码-code/AttentionModule/A2Net/
- 重新上传代码-code/AttentionModule/A2Net/DoubleAttention.py
- 重新上传代码-code/AttentionModule/BiSeNet/
- 重新上传代码-code/AttentionModule/BiSeNet/bisemodel.py
- 重新上传代码-code/AttentionModule/BiSeNet/contextpath.py
- 重新上传代码-code/AttentionModule/CCNet/
- 重新上传代码-code/AttentionModule/CCNet/ccnet.py
- 重新上传代码-code/AttentionModule/DANet/
- 重新上传代码-code/AttentionModule/DANet/DualAttention.py
- 重新上传代码-code/AttentionModule/DCANet/
- 重新上传代码-code/AttentionModule/DCANet/resnet_se_dca.py
- 重新上传代码-code/AttentionModule/ECA/
- 重新上传代码-code/AttentionModule/ECA/ECA.py
- 重新上传代码-code/AttentionModule/FCA/
- 重新上传代码-code/AttentionModule/FCA/FCA.py
- 重新上传代码-code/AttentionModule/GCBlock/
- 重新上传代码-code/AttentionModule/GCBlock/gcnet.py
- 重新上传代码-code/AttentionModule/GENet/
- 重新上传代码-code/AttentionModule/GENet/genet.py
- 重新上传代码-code/AttentionModule/GSoP/
- 重新上传代码-code/AttentionModule/GSoP/GSop.py
- 重新上传代码-code/AttentionModule/Non-local/
- 重新上传代码-code/AttentionModule/Non-local/LICENSE
- 重新上传代码-code/AttentionModule/Non-local/Non-Local_pytorch_0.3.1/
- 重新上传代码-code/AttentionModule/Non-local/Non-Local_pytorch_0.3.1/demo_MNIST.py
- 重新上传代码-code/AttentionModule/Non-local/Non-Local_pytorch_0.3.1/lib/
- 重新上传代码-code/AttentionModule/Non-local/Non-Local_pytorch_0.3.1/lib/backup/
- 重新上传代码-code/AttentionModule/Non-local/Non-Local_pytorch_0.3.1/lib/backup/non_local.py
- 重新上传代码-code/AttentionModule/Non-local/Non-Local_pytorch_0.3.1/lib/backup/non_local_simple_version.py
- 重新上传代码-code/AttentionModule/Non-local/Non-Local_pytorch_0.3.1/lib/network.py
- 重新上传代码-code/AttentionModule/Non-local/Non-Local_pytorch_0.3.1/lib/non_local_concatenation.py
- 重新上传代码-code/AttentionModule/Non-local/Non-Local_pytorch_0.3.1/lib/non_local_dot_product.py
- 重新上传代码-code/AttentionModule/Non-local/Non-Local_pytorch_0.3.1/lib/non_local_embedded_gaussian.py
- 重新上传代码-code/AttentionModule/Non-local/Non-Local_pytorch_0.3.1/lib/non_local_gaussian.py
- 重新上传代码-code/AttentionModule/Non-local/README.md
- 重新上传代码-code/AttentionModule/Non-local/demo_MNIST_train.py
- 重新上传代码-code/AttentionModule/Non-local/lib/
- 重新上传代码-code/AttentionModule/Non-local/lib/network.py
- 重新上传代码-code/AttentionModule/Non-local/lib/non_local_concatenation.py
- 重新上传代码-code/AttentionModule/Non-local/lib/non_local_dot_product.py
- 重新上传代码-code/AttentionModule/Non-local/lib/non_local_embedded_gaussian.py
- 重新上传代码-code/AttentionModule/Non-local/lib/non_local_gaussian.py
- 重新上传代码-code/AttentionModule/Non-local/nl_map_save.py
- 重新上传代码-code/AttentionModule/Non-local/nl_map_vis/
- 重新上传代码-code/AttentionModule/Non-local/nl_map_vis/nl_map_1/
- 重新上传代码-code/AttentionModule/Non-local/nl_map_vis/nl_map_1/110.png
- 重新上传代码-code/AttentionModule/Non-local/nl_map_vis/nl_map_1/147.png
- 重新上传代码-code/AttentionModule/Non-local/nl_map_vis/nl_map_1/161.png
- 重新上传代码-code/AttentionModule/Non-local/nl_map_vis/nl_map_1/174.png
- 重新上传代码-code/AttentionModule/Non-local/nl_map_vis/nl_map_1/177.png
- 重新上传代码-code/AttentionModule/Non-local/nl_map_vis/nl_map_1/188.png
- 重新上传代码-code/AttentionModule/Non-local/nl_map_vis/nl_map_1/37.png
- 重新上传代码-code/AttentionModule/Non-local/nl_map_vis/nl_map_1/44.png
- 重新上传代码-code/AttentionModule/Non-local/nl_map_vis/nl_map_1/46.png
- 重新上传代码-code/AttentionModule/Non-local/nl_map_vis/nl_map_1/49.png
- 重新上传代码-code/AttentionModule/Non-local/nl_map_vis/nl_map_1/51.png
- 重新上传代码-code/AttentionModule/Non-local/nl_map_vis/nl_map_1/61.png
- 重新上传代码-code/AttentionModule/Non-local/nl_map_vis/nl_map_1/63.png
- 重新上传代码-code/AttentionModule/Non-local/nl_map_vis/nl_map_1/66.png
- 重新上传代码-code/AttentionModule/Non-local/nl_map_vis/nl_map_1.npy
- 重新上传代码-code/AttentionModule/Non-local/nl_map_vis/nl_map_2/
- 重新上传代码-code/AttentionModule/Non-local/nl_map_vis/nl_map_2/1.png
- 重新上传代码-code/AttentionModule/Non-local/nl_map_vis/nl_map_2/10.png
- 重新上传代码-code/AttentionModule/Non-local/nl_map_vis/nl_map_2/18.png
- 重新上传代码-code/AttentionModule/Non-local/nl_map_vis/nl_map_2/19.png
- 重新上传代码-code/AttentionModule/Non-local/nl_map_vis/nl_map_2/22.png
- 重新上传代码-code/AttentionModule/Non-local/nl_map_vis/nl_map_2/38.png
- 重新上传代码-code/AttentionModule/Non-local/nl_map_vis/nl_map_2/8.png
- 重新上传代码-code/AttentionModule/Non-local/nl_map_vis/nl_map_2.npy
- 重新上传代码-code/AttentionModule/Non-local/nl_map_vis/nl_map_vis.py
- 重新上传代码-code/AttentionModule/Non-local/nl_map_vis/sample.png
- 重新上传代码-code/AttentionModule/ObjectContextualRepresentation/
- 重新上传代码-code/AttentionModule/ObjectContextualRepresentation/OCRModule.py
- 重新上传代码-code/AttentionModule/ResNeSt/
- 重新上传代码-code/AttentionModule/ResNeSt/SplitAttention.py
- 重新上传代码-code/AttentionModule/SAN/
- 重新上传代码-code/AttentionModule/SAN/SAN.py
- 重新上传代码-code/AttentionModule/SCNet/
- 重新上传代码-code/AttentionModule/SCNet/scnet.py
- 重新上传代码-code/AttentionModule/SE/
- 重新上传代码-code/AttentionModule/SE/senet.py
- 重新上传代码-code/AttentionModule/SK/
- 重新上传代码-code/AttentionModule/SK/sknet.py
- 重新上传代码-code/AttentionModule/TripletAttention/
- 重新上传代码-code/AttentionModule/TripletAttention/TripletAttention.py
- 重新上传代码-code/Experiment/
- 重新上传代码-code/Experiment/LICENSE
- 重新上传代码-code/Experiment/README.md
- 重新上传代码-code/Experiment/main.py
- 重新上传代码-code/Experiment/models/
- 重新上传代码-code/Experiment/models/__init__.py
- 重新上传代码-code/Experiment/models/att_resnet.py
- 重新上传代码-code/Experiment/models/densenet.py
- 重新上传代码-code/Experiment/models/dla.py
- 重新上传代码-code/Experiment/models/dla_simple.py
- 重新上传代码-code/Experiment/models/dpn.py
- 重新上传代码-code/Experiment/models/efficientnet.py
- 重新上传代码-code/Experiment/models/googlenet.py
- 重新上传代码-code/Experiment/models/lenet.py
- 重新上传代码-code/Experiment/models/mobilenet.py
- 重新上传代码-code/Experiment/models/mobilenetv2.py
- 重新上传代码-code/Experiment/models/pnasnet.py
- 重新上传代码-code/Experiment/models/preact_resnet.py
- 重新上传代码-code/Experiment/models/regnet.py
- 重新上传代码-code/Experiment/models/resnet.py
- 重新上传代码-code/Experiment/models/resnext.py
- 重新上传代码-code/Experiment/models/sa_resnet.py
- 重新上传代码-code/Experiment/models/sanet.py
- 重新上传代码-code/Experiment/models/senet.py
- 重新上传代码-code/Experiment/models/shufflenet.py
- 重新上传代码-code/Experiment/models/shufflenetv2.py
- 重新上传代码-code/Experiment/models/vgg.py
- 重新上传代码-code/Experiment/utils.py
- 重新上传代码-code/Plug-and-Play-Module/
- 重新上传代码-code/Plug-and-Play-Module/ACBlock.py
- 重新上传代码-code/Plug-and-Play-Module/ASPPBlock.py
- 重新上传代码-code/Plug-and-Play-Module/Activations.py
- 重新上传代码-code/Plug-and-Play-Module/BlazeBlock.py
- 重新上传代码-code/Plug-and-Play-Module/BorderAlignmentModule.py
- 重新上传代码-code/Plug-and-Play-Module/CondConv.py
- 重新上传代码-code/Plug-and-Play-Module/ContextGating.py
- 重新上传代码-code/Plug-and-Play-Module/DGC.py
- 重新上传代码-code/Plug-and-Play-Module/DOConv.py
- 重新上传代码-code/Plug-and-Play-Module/DepthWiseConv.py
- 重新上传代码-code/Plug-and-Play-Module/EffNetBlock.py
- 重新上传代码-code/Plug-and-Play-Module/FPT/
- 重新上传代码-code/Plug-and-Play-Module/FPT/FPT.py
- 重新上传代码-code/Plug-and-Play-Module/FPT/grounding_trans.py
- 重新上传代码-code/Plug-and-Play-Module/FPT/rendering_trans.py
- 重新上传代码-code/Plug-and-Play-Module/FPT/self_trans.py
- 重新上传代码-code/Plug-and-Play-Module/FuseBNConv.py
- 重新上传代码-code/Plug-and-Play-Module/GENet.py
- 重新上传代码-code/Plug-and-Play-Module/GhostModule.py
- 重新上传代码-code/Plug-and-Play-Module/MixedDepthwiseConv.py
- 重新上传代码-code/Plug-and-Play-Module/PSConv.py
- 重新上传代码-code/Plug-and-Play-Module/PSPModule.py
- 重新上传代码-code/Plug-and-Play-Module/PyConv.py
- 重新上传代码-code/Plug-and-Play-Module/ReceptiveFieldModule.py
- 重新上传代码-code/Plug-and-Play-Module/SPConv.py
- 重新上传代码-code/Plug-and-Play-Module/SSHContextModule.py
- 重新上传代码-code/Plug-and-Play-Module/SematicEmbbedBlock.py
- 重新上传代码-code/Plug-and-Play-Module/SlimConv.py
- 重新上传代码-code/Plug-and-Play-Module/StripPooling.py
- 重新上传代码-code/Plug-and-Play-Module/ULSAM.py
- 重新上传代码-code/Plug-and-Play-Module/UsefullTools.py
- 重新上传代码-code/Plug-and-Play-Module/WeightedFeatureFusion.py
- 重新上传代码-code/__init__.py
- 重新上传代码-code/att_resnet.py
- 重新上传代码-code/densenet.py
- 重新上传代码-code/dla.py
- 重新上传代码-code/dla_simple.py
- 重新上传代码-code/dpn.py
- 重新上传代码-code/efficientnet.py
- 重新上传代码-code/googlenet.py
- 重新上传代码-code/lenet.py
- 重新上传代码-code/mobilenet.py
- 重新上传代码-code/mobilenetv2.py
- 重新上传代码-code/pnasnet.py
- 重新上传代码-code/preact_resnet.py
- 重新上传代码-code/regnet.py
- 重新上传代码-code/resnet.py
- 重新上传代码-code/resnext.py
- 重新上传代码-code/sa_resnet.py
- 重新上传代码-code/sanet.py
- 重新上传代码-code/senet.py
- 重新上传代码-code/shufflenet.py
- 重新上传代码-code/shufflenetv2.py
- 重新上传代码-code/sphinx/
- 重新上传代码-code/sphinx/Makefile
- 重新上传代码-code/sphinx/build/
- 重新上传代码-code/sphinx/build/doctrees/
- 重新上传代码-code/sphinx/build/doctrees/attention.doctree
- 重新上传代码-code/sphinx/build/doctrees/environment.pickle
- 重新上传代码-code/sphinx/build/doctrees/index.doctree
- 重新上传代码-code/sphinx/build/doctrees/多目标跟踪快速入门.doctree
- 重新上传代码-code/sphinx/build/doctrees/深度强化学习入门笔记.doctree
- 重新上传代码-code/sphinx/build/html/
- 重新上传代码-code/sphinx/build/html/.buildinfo
- 重新上传代码-code/sphinx/build/html/_sources/
- 重新上传代码-code/sphinx/build/html/_sources/attention.rst.txt
- 重新上传代码-code/sphinx/build/html/_sources/index.rst.txt
- 重新上传代码-code/sphinx/build/html/_sources/多目标跟踪快速入门.rst.txt
- 重新上传代码-code/sphinx/build/html/_sources/深度强化学习入门笔记.rst.txt
- 重新上传代码-code/sphinx/build/html/_static/
- 重新上传代码-code/sphinx/build/html/_static/basic.css
- 重新上传代码-code/sphinx/build/html/_static/css/
- 重新上传代码-code/sphinx/build/html/_static/css/badge_only.css
- 重新上传代码-code/sphinx/build/html/_static/css/fonts/
- 重新上传代码-code/sphinx/build/html/_static/css/fonts/Roboto-Slab-Bold.woff
- 重新上传代码-code/sphinx/build/html/_static/css/fonts/Roboto-Slab-Bold.woff2
- 重新上传代码-code/sphinx/build/html/_static/css/fonts/Roboto-Slab-Regular.woff
- 重新上传代码-code/sphinx/build/html/_static/css/fonts/Roboto-Slab-Regular.woff2
- 重新上传代码-code/sphinx/build/html/_static/css/fonts/fontawesome-webfont.eot
- 重新上传代码-code/sphinx/build/html/_static/css/fonts/fontawesome-webfont.svg
- 重新上传代码-code/sphinx/build/html/_static/css/fonts/fontawesome-webfont.ttf
- 重新上传代码-code/sphinx/build/html/_static/css/fonts/fontawesome-webfont.woff
- 重新上传代码-code/sphinx/build/html/_static/css/fonts/fontawesome-webfont.woff2
- 重新上传代码-code/sphinx/build/html/_static/css/fonts/lato-bold-italic.woff
- 重新上传代码-code/sphinx/build/html/_static/css/fonts/lato-bold-italic.woff2
- 重新上传代码-code/sphinx/build/html/_static/css/fonts/lato-bold.woff
- 重新上传代码-code/sphinx/build/html/_static/css/fonts/lato-bold.woff2
- 重新上传代码-code/sphinx/build/html/_static/css/fonts/lato-normal-italic.woff
- 重新上传代码-code/sphinx/build/html/_static/css/fonts/lato-normal-italic.woff2
- 重新上传代码-code/sphinx/build/html/_static/css/fonts/lato-normal.woff
- 重新上传代码-code/sphinx/build/html/_static/css/fonts/lato-normal.woff2
- 重新上传代码-code/sphinx/build/html/_static/css/theme.css
- 重新上传代码-code/sphinx/build/html/_static/doctools.js
- 重新上传代码-code/sphinx/build/html/_static/documentation_options.js
- 重新上传代码-code/sphinx/build/html/_static/file.png
- 重新上传代码-code/sphinx/build/html/_static/jquery-3.5.1.js
- 重新上传代码-code/sphinx/build/html/_static/jquery.js
- 重新上传代码-code/sphinx/build/html/_static/js/
- 重新上传代码-code/sphinx/build/html/_static/js/badge_only.js
- 重新上传代码-code/sphinx/build/html/_static/js/html5shiv-printshiv.min.js
- 重新上传代码-code/sphinx/build/html/_static/js/html5shiv.min.js
- 重新上传代码-code/sphinx/build/html/_static/js/theme.js
- 重新上传代码-code/sphinx/build/html/_static/language_data.js
- 重新上传代码-code/sphinx/build/html/_static/minus.png
- 重新上传代码-code/sphinx/build/html/_static/plus.png
- 重新上传代码-code/sphinx/build/html/_static/pygments.css
- 重新上传代码-code/sphinx/build/html/_static/searchtools.js
- 重新上传代码-code/sphinx/build/html/_static/translations.js
- 重新上传代码-code/sphinx/build/html/_static/underscore-1.12.0.js
- 重新上传代码-code/sphinx/build/html/_static/underscore.js
- 重新上传代码-code/sphinx/build/html/objects.inv
- 重新上传代码-code/sphinx/build/html/searchindex.js
- 重新上传代码-code/sphinx/make.bat
- 重新上传代码-code/sphinx/source/
- 重新上传代码-code/sphinx/source/2021/
- 重新上传代码-code/sphinx/source/2021/index.rst
- 重新上传代码-code/sphinx/source/2021/其他/
- 重新上传代码-code/sphinx/source/2021/其他/多目标跟踪快速入门.rst
- 重新上传代码-code/sphinx/source/2021/强化学习/
- 重新上传代码-code/sphinx/source/2021/强化学习/深度强化学习入门笔记.rst
- 重新上传代码-code/sphinx/source/2021/注意力机制/
- 重新上传代码-code/sphinx/source/2021/注意力机制/attention.rst
- 重新上传代码-code/sphinx/source/2021/神经网络搜索/
- 重新上传代码-code/sphinx/source/2021/神经网络搜索/NAS-RL.md
- 重新上传代码-code/sphinx/source/conf.py
- 重新上传代码-code/sphinx/source/index.rst
- 重新上传代码-code/vgg.py
