# Supplementary material for: Spatial layout optimization model integrating layered attention mechanism in the development of smart tourism management
Source: PeerJ Comput Sci. 2024 Oct 9;10:e2329. doi: 10.7717/peerj-cs.2329 (PMC11623231; doi:10.7717/peerj-cs.2329)
Supplement: Supplemental Information 5 [file peerj-cs-10-2329-s005.zip › 重新上传代码-code/AttentionModule/A2Net/DoubleAttention.py]

from torch import nn
import torch
from torch.autograd import Variable
import torch.nn.functional as F


class DoubleAttentionLayer(nn.Module):
    """
    Implementation of Double Attention Network. NIPS 2018
    """

    def __init__(self, in_channels: int, c_m: int, c_n: int, reconstruct=False):
        """
        Parameters
        ----------
        in_channels
        c_m
        c_n
        reconstruct: `bool` whether to re-construct output to have shape (B, in_channels, L, R)
        """
        super(DoubleAttentionLayer, self).__init__()
        self.c_m = c_m
        self.c_n = c_n
        self.in_channels = in_channels
        self.reconstruct = reconstruct
        self.convA = nn.Conv2d(in_channels, c_m, kernel_size=1)
        self.convB = nn.Conv2d(in_channels, c_n, kernel_size=1)
        self.convV = nn.Conv2d(in_channels, c_n, kernel_size=1)
        if self.reconstruct:
            self.conv_reconstruct = nn.Conv2d(c_m, in_channels, kernel_size=1)

    def forward(self, x: torch.Tensor):
        """
        Parameters
        ----------
        x: `torch.Tensor` of shape (B, C, H, W)
        Returns
        -------
        """
        batch_size, c, h, w = x.size()
        assert c == self.in_channels, 'input channel not equal!'
        A = self.convA(x)  # (B, c_m, h, w) because kernel size is 1
        
        B = self.convB(x)  # (B, c_n, h, w)
        V = self.convV(x)  # (B, c_n, h, w)

        tmpA = A.view(batch_size, self.c_m, h * w)
        
        attention_maps = B.view(batch_size, self.c_n, h * w)
        attention_vectors = V.view(batch_size, self.c_n, h * w)
        
        # softmax on the last dimension to create attention maps
        attention_maps = F.softmax(attention_maps, dim=-1) # 对hxw维度进行softmax
        
        # step 1: feature gathering
        global_descriptors = torch.bmm( # attention map(V)和tmpA进行
            tmpA, attention_maps.permute(0, 2, 1))  # (B, c_m, c_n)

        # step 2: feature distribution
        # (B, c_n, h * w) attention on c_n dimension - channel wise
        attention_vectors = F.softmax(attention_vectors, dim=1)

        tmpZ = global_descriptors.matmul(
            attention_vectors)  # B, self.c_m, h * w
            
        tmpZ = tmpZ.view(batch_size, self.c_m, h, w)
        if self.reconstruct:
            tmpZ = self.conv_reconstruct(tmpZ)
        return tmpZ


if __name__ == "__main__":
    x = torch.zeros(3, 12, 8, 8)
    model = DoubleAttentionLayer(12, 6, 4, reconstruct=False)
    print(model(x).shape)
