# Supplementary material for: Spatial layout optimization model integrating layered attention mechanism in the development of smart tourism management
Source: PeerJ Comput Sci. 2024 Oct 9;10:e2329. doi: 10.7717/peerj-cs.2329 (PMC11623231; doi:10.7717/peerj-cs.2329)
Supplement: Supplemental Information 5 [file peerj-cs-10-2329-s005.zip › 重新上传代码-code/AttentionModule/BiSeNet/bisemodel.py]

import torch
from torch import nn
from contextpath import build_contextpath
import warnings
warnings.filterwarnings(action='ignore')


class ConvBlock(torch.nn.Module):
    def __init__(self,
                 in_channels,
                 out_channels,
                 kernel_size=3,
                 stride=2,
                 padding=1):
        super().__init__()
        self.conv1 = nn.Conv2d(in_channels,
                               out_channels,
                               kernel_size=kernel_size,
                               stride=stride,
                               padding=padding,
                               bias=False)
        self.bn = nn.BatchNorm2d(out_channels)
        self.relu = nn.ReLU()

    def forward(self, input):
        x = self.conv1(input)
        return self.relu(self.bn(x))


class Spatial_path(torch.nn.Module):
    def __init__(self):
        super().__init__()
        self.convblock1 = ConvBlock(in_channels=3, out_channels=64)
        self.convblock2 = ConvBlock(in_channels=64, out_channels=128)
        self.convblock3 = ConvBlock(in_channels=128, out_channels=256)

    def forward(self, input):
        x = self.convblock1(input)
        x = self.convblock2(x)
        x = self.convblock3(x)
        return x


class AttentionRefinementModule(torch.nn.Module):
    def __init__(self, in_channels, out_channels):
        super().__init__()
        self.conv = nn.Conv2d(in_channels, out_channels, kernel_size=1)
        self.bn = nn.BatchNorm2d(out_channels)
        self.sigmoid = nn.Sigmoid()
        self.in_channels = in_channels
        self.avgpool = nn.AdaptiveAvgPool2d(output_size=(1, 1))

    def forward(self, input):
        # global average pooling
        x = self.avgpool(input)
        assert self.in_channels == x.size(
            1), 'in_channels and out_channels should all be {}'.format(
                x.size(1))
        x = self.conv(x)
        # x = self.sigmoid(self.bn(x))
        x = self.sigmoid(x)
        # channels of input and x should be same
        x = torch.mul(input, x)
        return x


class FeatureFusionModule(torch.nn.Module):
    def __init__(self, num_classes, in_channels):
        super().__init__()
        self.in_channels = in_channels
        self.convblock = ConvBlock(in_channels=self.in_channels,
                                   out_channels=num_classes,
                                   stride=1)
        self.conv1 = nn.Conv2d(num_classes, num_classes, kernel_size=1)
        self.relu = nn.ReLU()
        self.conv2 = nn.Conv2d(num_classes, num_classes, kernel_size=1)
        self.sigmoid = nn.Sigmoid()
        self.avgpool = nn.AdaptiveAvgPool2d(output_size=(1, 1))

    def forward(self, input_1, input_2):
        x = torch.cat((input_1, input_2), dim=1)
        assert self.in_channels == x.size(
            1), 'in_channels of ConvBlock should be {}'.format(x.size(1))
        feature = self.convblock(x)
        x = self.avgpool(feature)

        x = self.relu(self.conv1(x))
        x = self.sigmoid(self.conv2(x))
        x = torch.mul(feature, x)
        x = torch.add(x, feature)
        return x


class BiSeNet(torch.nn.Module):
    def __init__(self, num_classes, context_path):
        super().__init__()
        # build spatial path
        self.saptial_path = Spatial_path()

        # build context path
        self.context_path = build_contextpath(name=context_path)

        # build attention refinement module  for resnet 101
        if context_path == 'resnet101':
            self.attention_refinement_module1 = AttentionRefinementModule(
                1024, 1024)
            self.attention_refinement_module2 = AttentionRefinementModule(
                2048, 2048)
            # supervision block
            self.supervision1 = nn.Conv2d(in_channels=1024,
                                          out_channels=num_classes,
                                          kernel_size=1)
            self.supervision2 = nn.Conv2d(in_channels=2048,
                                          out_channels=num_classes,
                                          kernel_size=1)
            # build feature fusion module
            self.feature_fusion_module = FeatureFusionModule(num_classes, 3328)

        elif context_path == 'resnet18':
            # build attention refinement module  for resnet 18
            self.attention_refinement_module1 = AttentionRefinementModule(
                256, 256)
            self.attention_refinement_module2 = AttentionRefinementModule(
                512, 512)
            # supervision block
            self.supervision1 = nn.Conv2d(in_channels=256,
                                          out_channels=num_classes,
                                          kernel_size=1)
            self.supervision2 = nn.Conv2d(in_channels=512,
                                          out_channels=num_classes,
                                          kernel_size=1)
            # build feature fusion module
            self.feature_fusion_module = FeatureFusionModule(num_classes, 1024)
        else:
            print('Error: unspport context_path network \n')

        # build final convolution
        self.conv = nn.Conv2d(in_channels=num_classes,
                              out_channels=num_classes,
                              kernel_size=1)

        # self.init_weight()
        self.mul_lr = []
        self.mul_lr.append(self.saptial_path)
        self.mul_lr.append(self.attention_refinement_module1)
        self.mul_lr.append(self.attention_refinement_module2)
        self.mul_lr.append(self.supervision1)
        self.mul_lr.append(self.supervision2)
        self.mul_lr.append(self.feature_fusion_module)
        self.mul_lr.append(self.conv)
    def forward(self, input):
        print("input shape:", input.shape)
        # output of spatial path
        sx = self.saptial_path(input)
        # output of context path
        cx1, cx2, tail = self.context_path(input)
        cx1 = self.attention_refinement_module1(cx1)
        cx2 = self.attention_refinement_module2(cx2)
        cx2 = torch.mul(cx2, tail)
        # upsampling
        cx1 = torch.nn.functional.interpolate(cx1,
                                              size=sx.size()[-2:],
                                              mode='bilinear')
        cx2 = torch.nn.functional.interpolate(cx2,
                                              size=sx.size()[-2:],
                                              mode='bilinear')
        cx = torch.cat((cx1, cx2), dim=1)
        if self.training == True:
            cx1_sup = self.supervision1(cx1)
            cx2_sup = self.supervision2(cx2)
            cx1_sup = torch.nn.functional.interpolate(cx1_sup,
                                                      size=input.size()[-2:],
                                                      mode='bilinear')
            cx2_sup = torch.nn.functional.interpolate(cx2_sup,
                                                      size=input.size()[-2:],
                                                      mode='bilinear')

        print("sx shape:", sx.shape)
        print("cx shape:", cx.shape)
        # output of feature fusion module
        result = self.feature_fusion_module(sx, cx)
        # upsampling
        result = torch.nn.functional.interpolate(result,
                                                 scale_factor=8,
                                                 mode='bilinear')
        result = self.conv(result)
        if self.training == True:
            return result, cx1_sup, cx2_sup

        return result


if __name__ == '__main__':
    model = BiSeNet(32, 'resnet18')
    # model = nn.DataParallel(model)
    x = torch.rand(2, 3, 416, 416)
    record = model.parameters()
    # for key, params in model.named_parameters():
    #     if 'bn' in key:
    #         params.requires_grad = False
    # from utils import group_weight
    # params_list = []
    # for module in model.mul_lr:
    #     params_list = group_weight(params_list, module, nn.BatchNorm2d, 10)
    # params_list = group_weight(params_list, model.context_path, torch.nn.BatchNorm2d, 1)

    # print(model.parameters())
    y = model(x)
