# Supplementary material for: Spatial layout optimization model integrating layered attention mechanism in the development of smart tourism management
Source: PeerJ Comput Sci. 2024 Oct 9;10:e2329. doi: 10.7717/peerj-cs.2329 (PMC11623231; doi:10.7717/peerj-cs.2329)
Supplement: Supplemental Information 5 [file peerj-cs-10-2329-s005.zip › 重新上传代码-code/AttentionModule/BiSeNet/contextpath.py]

import torch
from torchvision import models


class resnet18(torch.nn.Module):
    def __init__(self, pretrained=True):
        super().__init__()
        self.features = models.resnet18(pretrained=False)
        self.conv1 = self.features.conv1
        self.bn1 = self.features.bn1
        self.relu = self.features.relu
        self.maxpool1 = self.features.maxpool
        self.layer1 = self.features.layer1
        self.layer2 = self.features.layer2
        self.layer3 = self.features.layer3
        self.layer4 = self.features.layer4

    def forward(self, input):
        x = self.conv1(input)
        x = self.relu(self.bn1(x))
        x = self.maxpool1(x)
        feature1 = self.layer1(x)  # 1 / 4
        feature2 = self.layer2(feature1)  # 1 / 8
        feature3 = self.layer3(feature2)  # 1 / 16
        feature4 = self.layer4(feature3)  # 1 / 32
        # global average pooling to build tail
        tail = torch.mean(feature4, 3, keepdim=True)
        tail = torch.mean(tail, 2, keepdim=True)
        return feature3, feature4, tail


class resnet101(torch.nn.Module):
    def __init__(self, pretrained=True):
        super().__init__()
        self.features = models.resnet101(pretrained=False)
        self.conv1 = self.features.conv1
        self.bn1 = self.features.bn1
        self.relu = self.features.relu
        self.maxpool1 = self.features.maxpool
        self.layer1 = self.features.layer1
        self.layer2 = self.features.layer2
        self.layer3 = self.features.layer3
        self.layer4 = self.features.layer4

    def forward(self, input):
        x = self.conv1(input)
        x = self.relu(self.bn1(x))
        x = self.maxpool1(x)
        feature1 = self.layer1(x)  # 1 / 4
        feature2 = self.layer2(feature1)  # 1 / 8
        feature3 = self.layer3(feature2)  # 1 / 16
        feature4 = self.layer4(feature3)  # 1 / 32
        # global average pooling to build tail
        tail = torch.mean(feature4, 3, keepdim=True)
        tail = torch.mean(tail, 2, keepdim=True)
        return feature3, feature4, tail


def build_contextpath(name):
    model = {
        'resnet18': resnet18(pretrained=True),
        'resnet101': resnet101(pretrained=True)
    }
    return model[name]


if __name__ == '__main__':
    #
    model_18 = build_contextpath('resnet18')
    model_101 = build_contextpath('resnet101')
    x = torch.rand(1, 3, 256, 256)

    y_18 = model_18(x)
    y_101 = model_101(x)
