# Supplementary material for: Spatial layout optimization model integrating layered attention mechanism in the development of smart tourism management
Source: PeerJ Comput Sci. 2024 Oct 9;10:e2329. doi: 10.7717/peerj-cs.2329 (PMC11623231; doi:10.7717/peerj-cs.2329)
Supplement: Supplemental Information 5 [file peerj-cs-10-2329-s005.zip › 重新上传代码-code/AttentionModule/CCNet/ccnet.py]

import functools
import time

import torch
import torch.autograd as autograd
import torch.cuda.comm as comm
import torch.nn as nn
import torch.nn.functional as F
from torch.autograd.function import once_differentiable


class CA_Weight(autograd.Function):
    @staticmethod
    def forward(ctx, t, f):
        # Save context
        n, c, h, w = t.size()
        size = (n, h + w - 1, h, w)
        weight = torch.zeros(size,
                             dtype=t.dtype,
                             layout=t.layout,
                             device=t.device)

        _ext.ca_forward_cuda(t, f, weight)

        # Output
        ctx.save_for_backward(t, f)

        return weight

    @staticmethod
    @once_differentiable
    def backward(ctx, dw):
        t, f = ctx.saved_tensors

        dt = torch.zeros_like(t)
        df = torch.zeros_like(f)

        _ext.ca_backward_cuda(dw.contiguous(), t, f, dt, df)

        _check_contiguous(dt, df)

        return dt, df


class CA_Map(autograd.Function):
    @staticmethod
    def forward(ctx, weight, g):
        # Save context
        out = torch.zeros_like(g)
        _ext.ca_map_forward_cuda(weight, g, out)

        # Output
        ctx.save_for_backward(weight, g)

        return out

    @staticmethod
    @once_differentiable
    def backward(ctx, dout):
        weight, g = ctx.saved_tensors

        dw = torch.zeros_like(weight)
        dg = torch.zeros_like(g)

        _ext.ca_map_backward_cuda(dout.contiguous(), weight, g, dw, dg)

        _check_contiguous(dw, dg)

        return dw, dg


ca_weight = CA_Weight.apply
ca_map = CA_Map.apply


class CrissCrossAttention(nn.Module):
    """ Criss-Cross Attention Module"""
    def __init__(self, in_dim):
        super(CrissCrossAttention, self).__init__()
        self.chanel_in = in_dim

        self.query_conv = nn.Conv2d(in_channels=in_dim,
                                    out_channels=in_dim // 8,
                                    kernel_size=1)
        self.key_conv = nn.Conv2d(in_channels=in_dim,
                                  out_channels=in_dim // 8,
                                  kernel_size=1)
        self.value_conv = nn.Conv2d(in_channels=in_dim,
                                    out_channels=in_dim,
                                    kernel_size=1)
        self.gamma = nn.Parameter(torch.zeros(1))

    def forward(self, x):
        proj_query = self.query_conv(x)
        proj_key = self.key_conv(x)
        proj_value = self.value_conv(x)

        energy = ca_weight(proj_query, proj_key)
        attention = F.softmax(energy, 1)
        out = ca_map(attention, proj_value)
        out = self.gamma * out + x

        return out
