# Supplementary material for: Spatial layout optimization model integrating layered attention mechanism in the development of smart tourism management
Source: PeerJ Comput Sci. 2024 Oct 9;10:e2329. doi: 10.7717/peerj-cs.2329 (PMC11623231; doi:10.7717/peerj-cs.2329)
Supplement: Supplemental Information 5 [file peerj-cs-10-2329-s005.zip › 重新上传代码-code/AttentionModule/DCANet/resnet_se_dca.py]

# source: https://github.com/eccv2020-4574/DCANet/blob/master/models/resnet/resnet_se_dca.py
# arxiv: https://arxiv.org/abs/2007.05099

import torch.nn as nn
import torch.utils.model_zoo as model_zoo
from torch.nn.parameter import Parameter
import torch
import torch.nn.functional as F
from torch.nn import init
from torch.autograd import Variable
from collections import OrderedDict
import math


__all__ = ['dca_se_resnet18', 'dca_se_resnet34', 'dca_se_resnet50', 'dca_se_resnet101', 'dca_se_resnet152']

class CSELayer(nn.Module):
    def __init__(self,in_channel, channel, reduction = 16):
        super(CSELayer, self).__init__()
        self.avg_pool = nn.AdaptiveAvgPool2d(1)
        self.fc       = nn.Sequential(
                        nn.Linear(channel, channel // reduction),
                        nn.ReLU(inplace = True),
                        nn.Linear(channel // reduction, channel),
                        nn.Sigmoid()
                )
        if in_channel != channel:
            self.att_fc = nn.Sequential(
                nn.Linear(in_channel, channel),
                nn.LayerNorm(channel),
                nn.ReLU(inplace=True)
            )
        self.conv = nn.Sequential(
            nn.Conv2d(2, 1, kernel_size=1),
            nn.LayerNorm(channel),
            nn.ReLU(inplace=True)
        )


    def forward(self, x):
        b, c, _, _ = x[0].size()
        gap = self.avg_pool(x[0]).view(b, c)
        if x[1] is None:
            all_att = self.fc(gap)
        else:
            pre_att = self.att_fc(x[1]) if hasattr(self, 'att_fc') else x[1]
            all_att = torch.cat((gap.view(b, 1, 1, c), pre_att.view(b, 1, 1, c)), dim=1)
            all_att = self.conv(all_att).view(b, c)
            all_att = self.fc(all_att)
        return {0: x[0] * all_att.view(b, c, 1, 1), 1: gap*all_att}

def conv3x3(in_planes, out_planes, stride=1):
    """3x3 convolution with padding"""
    return nn.Conv2d(in_planes, out_planes, kernel_size=3, stride=stride,
                     padding=1, bias=False)


def conv1x1(in_planes, out_planes, stride=1):
    """1x1 convolution"""
    return nn.Conv2d(in_planes, out_planes, kernel_size=1, stride=stride, bias=False)


class BasicBlock(nn.Module):
    expansion = 1

    def __init__(self, inplanes, planes, stride=1, downsample=None):
        super(BasicBlock, self).__init__()
        self.conv1 = conv3x3(inplanes, planes, stride)
        self.bn1 = nn.BatchNorm2d(planes)
        self.relu = nn.ReLU(inplace=True)
        self.conv2 = conv3x3(planes, planes)
        self.bn2 = nn.BatchNorm2d(planes)
        self.downsample = downsample
        self.stride = stride
        self.se  = CSELayer(inplanes,planes)

    def forward(self, x):
        identity = x[0]

        out = self.conv1(x[0])
        out = self.bn1(out)
        out = self.relu(out)

        out = self.conv2(out)
        out = self.bn2(out)
        out = self.se({0:out,1:x[1]})

        if self.downsample is not None:
            identity = self.downsample(x[0])

        out_x = out[0] + identity
        out_x = self.relu(out_x)
        out_att = out[1]

        return {0: out_x,1:out_att}


class Bottleneck(nn.Module):
    expansion = 4

    def __init__(self, inplanes, planes, stride=1, downsample=None):
        super(Bottleneck, self).__init__()
        self.conv1 = conv1x1(inplanes, planes)
        self.bn1 = nn.BatchNorm2d(planes)
        self.conv2 = conv3x3(planes, planes, stride)
        self.bn2 = nn.BatchNorm2d(planes)
        self.conv3 = conv1x1(planes, planes * self.expansion)
        self.bn3 = nn.BatchNorm2d(planes * self.expansion)
        self.se  = CSELayer(inplanes,planes * self.expansion)
        self.relu = nn.ReLU(inplace=True)
        self.downsample = downsample
        self.stride = stride

    def forward(self, x):
        identity = x[0]

        out = self.conv1(x[0])
        out = self.bn1(out)
        out = self.relu(out)

        out = self.conv2(out)
        out = self.bn2(out)
        out = self.relu(out)

        out = self.conv3(out)
        out = self.bn3(out)
        out = self.se({0:out,1:x[1]})

        if self.downsample is not None:
            identity = self.downsample(x[0])

        out_x = out[0] + identity
        out_x = self.relu(out_x)
        out_att = out[1]

        return {0: out_x, 1: out_att}


class ResNet(nn.Module):

    def __init__(self, block, layers, num_classes=1000, zero_init_residual=False):
        super(ResNet, self).__init__()
        self.inplanes = 64
        self.conv1 = nn.Conv2d(3, 64, kernel_size=7, stride=2, padding=3,
                               bias=False)
        self.bn1 = nn.BatchNorm2d(64)
        self.relu = nn.ReLU(inplace=True)
        self.maxpool = nn.MaxPool2d(kernel_size=3, stride=2, padding=1)
        self.layer1 = self._make_layer(block, 64, layers[0])
        self.layer2 = self._make_layer(block, 128, layers[1], stride=2)
        self.layer3 = self._make_layer(block, 256, layers[2], stride=2)
        self.layer4 = self._make_layer(block, 512, layers[3], stride=2)
        self.avgpool = nn.AdaptiveAvgPool2d((1, 1))
        self.fc = nn.Linear(512 * block.expansion, num_classes)

        for m in self.modules():
            if isinstance(m, nn.Conv2d):
                nn.init.kaiming_normal_(m.weight, mode='fan_out', nonlinearity='relu')
            elif isinstance(m, nn.BatchNorm2d):
                nn.init.constant_(m.weight, 1)
                nn.init.constant_(m.bias, 0)

        # Zero-initialize the last BN in each residual branch,
        # so that the residual branch starts with zeros, and each residual block behaves like an identity.
        # This improves the model by 0.2~0.3% according to https://arxiv.org/abs/1706.02677
        if zero_init_residual:
            for m in self.modules():
                if isinstance(m, Bottleneck):
                    nn.init.constant_(m.bn3.weight, 0)
                elif isinstance(m, BasicBlock):
                    nn.init.constant_(m.bn2.weight, 0)

    def _make_layer(self, block, planes, blocks, stride=1):
        downsample = None
        if stride != 1 or self.inplanes != planes * block.expansion:
            downsample = nn.Sequential(
                conv1x1(self.inplanes, planes * block.expansion, stride),
                nn.BatchNorm2d(planes * block.expansion),
            )

        layers = []
        layers.append(block(self.inplanes, planes, stride, downsample))
        self.inplanes = planes * block.expansion
        for _ in range(1, blocks):
            layers.append(block(self.inplanes, planes))

        return nn.Sequential(*layers)

    def forward(self, x):
        x = self.conv1(x)
        x = self.bn1(x)
        x = self.relu(x)
        x = self.maxpool(x)

        att = None
        x = {0: x, 1: att}
        x = self.layer1(x)
        x = self.layer2(x)
        x = self.layer3(x)
        x = self.layer4(x)

        x = self.avgpool(x[0])
        x = x.view(x.size(0), -1)
        x = self.fc(x)

        return x


def dca_se_resnet18(pretrained=False, **kwargs):
    """Constructs a ResNet-18 model.
    Args:
        pretrained (bool): If True, returns a model pre-trained on ImageNet
    """
    model = ResNet(BasicBlock, [2, 2, 2, 2], **kwargs)
    return model


def dca_se_resnet34(pretrained=False, **kwargs):
    """Constructs a ResNet-34 model.
    Args:
        pretrained (bool): If True, returns a model pre-trained on ImageNet
    """
    model = ResNet(BasicBlock, [3, 4, 6, 3], **kwargs)
    return model


def dca_se_resnet50(pretrained=False, **kwargs):
    """Constructs a ResNet-50 model.
    Args:
        pretrained (bool): If True, returns a model pre-trained on ImageNet
    """
    model = ResNet(Bottleneck, [3, 4, 6, 3], **kwargs)
    return model


def dca_se_resnet101(pretrained=False, **kwargs):
    """Constructs a ResNet-101 model.
    Args:
        pretrained (bool): If True, returns a model pre-trained on ImageNet
    """
    model = ResNet(Bottleneck, [3, 4, 23, 3], **kwargs)
    return model


def dca_se_resnet152(pretrained=False, **kwargs):
    """Constructs a ResNet-152 model.
    Args:
        pretrained (bool): If True, returns a model pre-trained on ImageNet
    """
    model = ResNet(Bottleneck, [3, 8, 36, 3], **kwargs)
    return model


def demo():
    net = dca_se_resnet50(num_classes=1000)
    y = net(torch.randn(2, 3, 224,224))
    print(y.size())

# demo()
