# Supplementary material for: Spatial layout optimization model integrating layered attention mechanism in the development of smart tourism management
Source: PeerJ Comput Sci. 2024 Oct 9;10:e2329. doi: 10.7717/peerj-cs.2329 (PMC11623231; doi:10.7717/peerj-cs.2329)
Supplement: Supplemental Information 5 [file peerj-cs-10-2329-s005.zip › 重新上传代码-code/AttentionModule/ECA/ECA.py]

#https://github.com/BangguWu/ECANet/blob/master/models/eca_module.py
import torch
from torch import nn
from torch.nn.parameter import Parameter

class eca_layer(nn.Module):
    """Constructs a ECA module.
    Args:
        channel: Number of channels of the input feature map
        k_size: Adaptive selection of kernel size
    """
    def __init__(self, channel, k_size=3):
        super(eca_layer, self).__init__()
        self.avg_pool = nn.AdaptiveAvgPool2d(1)
        self.conv = nn.Conv1d(1, 1, kernel_size=k_size, padding=(k_size - 1) // 2, bias=False) 
        self.sigmoid = nn.Sigmoid()

    def forward(self, x):
        # x: input features with shape [b, c, h, w]
        b, c, h, w = x.size()

        # feature descriptor on the global spatial information
        y = self.avg_pool(x)

        # Two different branches of ECA module
        y = self.conv(y.squeeze(-1).transpose(-1, -2)).transpose(-1, -2).unsqueeze(-1)

        # Multi-scale information fusion
        y = self.sigmoid(y)

        return x * y.expand_as(x)
