# Supplementary material for: Spatial layout optimization model integrating layered attention mechanism in the development of smart tourism management
Source: PeerJ Comput Sci. 2024 Oct 9;10:e2329. doi: 10.7717/peerj-cs.2329 (PMC11623231; doi:10.7717/peerj-cs.2329)
Supplement: Supplemental Information 5 [file peerj-cs-10-2329-s005.zip › 重新上传代码-code/AttentionModule/GCBlock/gcnet.py]

import torch
from torch import nn

class ContextBlock(nn.Module):
    def __init__(self,inplanes,ratio,pooling_type='att',
                 fusion_types=('channel_add', )):
        super(ContextBlock, self).__init__()
        valid_fusion_types = ['channel_add', 'channel_mul']

        assert pooling_type in ['avg', 'att']
        assert isinstance(fusion_types, (list, tuple))
        assert all([f in valid_fusion_types for f in fusion_types])
        assert len(fusion_types) > 0, 'at least one fusion should be used'

        self.inplanes = inplanes
        self.ratio = ratio
        self.planes = int(inplanes * ratio)
        self.pooling_type = pooling_type
        self.fusion_types = fusion_types

        if pooling_type == 'att':
            self.conv_mask = nn.Conv2d(inplanes, 1, kernel_size=1)
            self.softmax = nn.Softmax(dim=2)
        else:
            self.avg_pool = nn.AdaptiveAvgPool2d(1)
        if 'channel_add' in fusion_types:
            self.channel_add_conv = nn.Sequential(
                nn.Conv2d(self.inplanes, self.planes, kernel_size=1),
                nn.LayerNorm([self.planes, 1, 1]),
                nn.ReLU(inplace=True),  # yapf: disable
                nn.Conv2d(self.planes, self.inplanes, kernel_size=1))
        else:
            self.channel_add_conv = None
        if 'channel_mul' in fusion_types:
            self.channel_mul_conv = nn.Sequential(
                nn.Conv2d(self.inplanes, self.planes, kernel_size=1),
                nn.LayerNorm([self.planes, 1, 1]),
                nn.ReLU(inplace=True),  # yapf: disable
                nn.Conv2d(self.planes, self.inplanes, kernel_size=1))
        else:
            self.channel_mul_conv = None


    def spatial_pool(self, x):
        batch, channel, height, width = x.size()
        if self.pooling_type == 'att':
            input_x = x
            # [N, C, H * W]
            input_x = input_x.view(batch, channel, height * width)
            # [N, 1, C, H * W]
            input_x = input_x.unsqueeze(1)
            # [N, 1, H, W]
            context_mask = self.conv_mask(x)
            # [N, 1, H * W]
            context_mask = context_mask.view(batch, 1, height * width)
            # [N, 1, H * W]
            context_mask = self.softmax(context_mask)
            # [N, 1, H * W, 1]
            context_mask = context_mask.unsqueeze(-1)
            # [N, 1, C, 1]
            context = torch.matmul(input_x, context_mask)
            # [N, C, 1, 1]
            context = context.view(batch, channel, 1, 1)
        else:
            # [N, C, 1, 1]
            context = self.avg_pool(x)
        return context

    def forward(self, x):
        # [N, C, 1, 1]
        context = self.spatial_pool(x)
        out = x
        if self.channel_mul_conv is not None:
            # [N, C, 1, 1]
            channel_mul_term = torch.sigmoid(self.channel_mul_conv(context))
            out = out * channel_mul_term
        if self.channel_add_conv is not None:
            # [N, C, 1, 1]
            channel_add_term = self.channel_add_conv(context)
            out = out + channel_add_term
        return out

if __name__ == "__main__":
    in_tensor = torch.ones((12, 64, 128, 128))

    cb = ContextBlock(inplanes=64, ratio=1./16.,pooling_type='att')
    
    out_tensor = cb(in_tensor)

    print(in_tensor.shape)
    print(out_tensor.shape)
