# Supplementary material for: Spatial layout optimization model integrating layered attention mechanism in the development of smart tourism management
Source: PeerJ Comput Sci. 2024 Oct 9;10:e2329. doi: 10.7717/peerj-cs.2329 (PMC11623231; doi:10.7717/peerj-cs.2329)
Supplement: Supplemental Information 5 [file peerj-cs-10-2329-s005.zip › 重新上传代码-code/AttentionModule/Non-local/Non-Local_pytorch_0.3.1/lib/backup/non_local.py]

import torch
from torch import nn
from torch.nn import functional as F


class _NonLocalBlockND(nn.Module):
    def __init__(self, in_channels, inter_channels=None, dimension=3, mode='embedded_gaussian',
                 sub_sample=True, bn_layer=True):
        super(_NonLocalBlockND, self).__init__()

        assert dimension in [1, 2, 3]
        assert mode in ['embedded_gaussian', 'gaussian', 'dot_product', 'concatenation']

        # print('Dimension: %d, mode: %s' % (dimension, mode))

        self.mode = mode
        self.dimension = dimension
        self.sub_sample = sub_sample

        self.in_channels = in_channels
        self.inter_channels = inter_channels

        if self.inter_channels is None:
            self.inter_channels = in_channels // 2
            if self.inter_channels == 0:
                self.inter_channels = 1

        if dimension == 3:
            conv_nd = nn.Conv3d
            max_pool_layer = nn.MaxPool3d(kernel_size=(1, 2, 2))
            bn = nn.BatchNorm3d
        elif dimension == 2:
            conv_nd = nn.Conv2d
            max_pool_layer = nn.MaxPool2d(kernel_size=(2, 2))
            bn = nn.BatchNorm2d
        else:
            conv_nd = nn.Conv1d
            max_pool_layer = nn.MaxPool1d(kernel_size=(2))
            bn = nn.BatchNorm1d

        self.g = conv_nd(in_channels=self.in_channels, out_channels=self.inter_channels,
                         kernel_size=1, stride=1, padding=0)

        if bn_layer:
            self.W = nn.Sequential(
                conv_nd(in_channels=self.inter_channels, out_channels=self.in_channels,
                        kernel_size=1, stride=1, padding=0),
                bn(self.in_channels)
            )
            nn.init.constant(self.W[1].weight, 0)
            nn.init.constant(self.W[1].bias, 0)
        else:
            self.W = conv_nd(in_channels=self.inter_channels, out_channels=self.in_channels,
                             kernel_size=1, stride=1, padding=0)
            nn.init.constant(self.W.weight, 0)
            nn.init.constant(self.W.bias, 0)

        self.theta = None
        self.phi = None
        self.concat_project = None

        # if mode in ['embedded_gaussian', 'dot_product', 'concatenation']:
        self.theta = conv_nd(in_channels=self.in_channels, out_channels=self.inter_channels,
                             kernel_size=1, stride=1, padding=0)

        self.phi = conv_nd(in_channels=self.in_channels, out_channels=self.inter_channels,
                           kernel_size=1, stride=1, padding=0)
        #       elif mode == 'concatenation':
        self.concat_project = nn.Sequential(
            nn.Conv2d(self.inter_channels * 2, 1, 1, 1, 0, bias=False),
            nn.ReLU()
        )

        # if mode in ['embedded_gaussian', 'dot_product', 'concatenation']:
        #     self.theta = conv_nd(in_channels=self.in_channels, out_channels=self.inter_channels,
        #                          kernel_size=1, stride=1, padding=0)
        #     self.phi = conv_nd(in_channels=self.in_channels, out_channels=self.inter_channels,
        #                        kernel_size=1, stride=1, padding=0)
        #
        #     if mode == 'embedded_gaussian':
        #         self.operation_function = self._embedded_gaussian
        #     elif mode == 'dot_product':
        #         self.operation_function = self._dot_product
        #     elif mode == 'concatenation':
        #         self.operation_function = self._concatenation
        #         self.concat_project = nn.Sequential(
        #             nn.Conv2d(self.inter_channels * 2, 1, 1, 1, 0, bias=False),
        #             nn.ReLU()
        #         )
        # elif mode == 'gaussian':
        #     self.operation_function = self._gaussian

        if sub_sample:
            self.g = nn.Sequential(self.g, max_pool_layer)
            if self.phi is None:
                self.phi = max_pool_layer
            else:
                self.phi = nn.Sequential(self.phi, max_pool_layer)

        print(self.phi)

    def forward(self, x):
        '''
        :param x: (b, c, t, h, w)
        :return:
        '''

        if self.mode == 'embedded_gaussian':
            output = self._embedded_gaussian(x)
        elif mode == 'dot_product':
            output = self._dot_product(x)
        elif mode == 'concatenation':
            output = self._concatenation(x)
        elif mode == 'gaussian':
            output = self._gaussian(x)

        return output

    def _embedded_gaussian(self, x):
        batch_size = x.size(0)

        # g=>(b, c, t, h, w)->(b, 0.5c, t, h, w)->(b, thw, 0.5c)
        g_x = self.g(x).view(batch_size, self.inter_channels, -1)
        g_x = g_x.permute(0, 2, 1)

        # theta=>(b, c, t, h, w)[->(b, 0.5c, t, h, w)]->(b, thw, 0.5c)
        # phi  =>(b, c, t, h, w)[->(b, 0.5c, t, h, w)]->(b, 0.5c, thw)
        # f=>(b, thw, 0.5c)dot(b, 0.5c, twh) = (b, thw, thw)
        theta_x = self.theta(x).view(batch_size, self.inter_channels, -1)
        theta_x = theta_x.permute(0, 2, 1)
        phi_x = self.phi(x).view(batch_size, self.inter_channels, -1)
        f = torch.matmul(theta_x, phi_x)
        f_div_C = F.softmax(f, dim=-1)

        # (b, thw, thw)dot(b, thw, 0.5c) = (b, thw, 0.5c)->(b, 0.5c, t, h, w)->(b, c, t, h, w)
        y = torch.matmul(f_div_C, g_x)
        y = y.permute(0, 2, 1).contiguous()
        y = y.view(batch_size, self.inter_channels, *x.size()[2:])
        W_y = self.W(y)
        z = W_y + x

        return z

    def _gaussian(self, x):
        batch_size = x.size(0)

        g_x = self.g(x).view(batch_size, self.inter_channels, -1)

        g_x = g_x.permute(0, 2, 1)

        theta_x = x.view(batch_size, self.in_channels, -1)
        theta_x = theta_x.permute(0, 2, 1)

        if self.sub_sample:
            print(self.phi(x).size())
            phi_x = self.phi(x).view(batch_size, self.in_channels, -1)
        else:
            phi_x = x.view(batch_size, self.in_channels, -1)
        print(phi_x.size())
        f = torch.matmul(theta_x, phi_x)
        f_div_C = F.softmax(f, dim=-1)

        print(f_div_C.size(), g_x.size())

        y = torch.matmul(f_div_C, g_x)
        y = y.permute(0, 2, 1).contiguous()
        y = y.view(batch_size, self.inter_channels, *x.size()[2:])
        W_y = self.W(y)
        z = W_y + x

        return z

    def _dot_product(self, x):
        batch_size = x.size(0)

        g_x = self.g(x).view(batch_size, self.inter_channels, -1)
        g_x = g_x.permute(0, 2, 1)

        theta_x = self.theta(x).view(batch_size, self.inter_channels, -1)
        theta_x = theta_x.permute(0, 2, 1)
        phi_x = self.phi(x).view(batch_size, self.inter_channels, -1)
        f = torch.matmul(theta_x, phi_x)
        N = f.size(-1)
        f_div_C = f / N

        y = torch.matmul(f_div_C, g_x)
        y = y.permute(0, 2, 1).contiguous()
        y = y.view(batch_size, self.inter_channels, *x.size()[2:])
        W_y = self.W(y)
        z = W_y + x

        return z

    def _concatenation(self, x):
        batch_size = x.size(0)

        g_x = self.g(x).view(batch_size, self.inter_channels, -1)
        g_x = g_x.permute(0, 2, 1)

        # (b, c, N, 1)
        theta_x = self.theta(x).view(batch_size, self.inter_channels, -1, 1)
        # (b, c, 1, N)
        phi_x = self.phi(x).view(batch_size, self.inter_channels, 1, -1)

        h = theta_x.size(2)
        w = phi_x.size(3)
        theta_x = theta_x.repeat(1, 1, 1, w)
        phi_x = phi_x.repeat(1, 1, h, 1)

        concat_feature = torch.cat([theta_x, phi_x], dim=1)
        f = self.concat_project(concat_feature)
        b, _, h, w = f.size()
        f = f.view(b, h, w)

        N = f.size(-1)
        f_div_C = f / N

        y = torch.matmul(f_div_C, g_x)
        y = y.permute(0, 2, 1).contiguous()
        y = y.view(batch_size, self.inter_channels, *x.size()[2:])
        W_y = self.W(y)
        z = W_y + x

        return z


class NONLocalBlock1D(_NonLocalBlockND):
    def __init__(self, in_channels, inter_channels=None, mode='embedded_gaussian', sub_sample=True, bn_layer=True):
        super(NONLocalBlock1D, self).__init__(in_channels,
                                              inter_channels=inter_channels,
                                              dimension=1, mode=mode,
                                              sub_sample=sub_sample,
                                              bn_layer=bn_layer)


class NONLocalBlock2D(_NonLocalBlockND):
    def __init__(self, in_channels, inter_channels=None, mode='embedded_gaussian', sub_sample=True, bn_layer=True):
        super(NONLocalBlock2D, self).__init__(in_channels,
                                              inter_channels=inter_channels,
                                              dimension=2, mode=mode,
                                              sub_sample=sub_sample,
                                              bn_layer=bn_layer)


class NONLocalBlock3D(_NonLocalBlockND):
    def __init__(self, in_channels, inter_channels=None, mode='embedded_gaussian', sub_sample=True, bn_layer=True):
        super(NONLocalBlock3D, self).__init__(in_channels,
                                              inter_channels=inter_channels,
                                              dimension=3, mode=mode,
                                              sub_sample=sub_sample,
                                              bn_layer=bn_layer)


if __name__ == '__main__':
    from torch.autograd import Variable

    # mode_list = ['concatenation', 'embedded_gaussian', 'gaussian', 'dot_product', ]
    mode_list = ['gaussian']

    for mode in mode_list:
        print(mode)
        img = Variable(torch.zeros(2, 6, 20))
        net = NONLocalBlock1D(6, mode=mode, sub_sample=True)
        out = net(img)
        print(out.size())

        # img = Variable(torch.zeros(2, 4, 20, 20))
        # net = NONLocalBlock2D(4, mode=mode, sub_sample=False, bn_layer=False)
        # out = net(img)
        # print(out.size())
        #
        # img = Variable(torch.zeros(2, 4, 10, 20, 20))
        # net = NONLocalBlock3D(4, mode=mode)
        # out = net(img)
        # print(out.size())
