# Supplementary material for: Spatial layout optimization model integrating layered attention mechanism in the development of smart tourism management
Source: PeerJ Comput Sci. 2024 Oct 9;10:e2329. doi: 10.7717/peerj-cs.2329 (PMC11623231; doi:10.7717/peerj-cs.2329)
Supplement: Supplemental Information 5 [file peerj-cs-10-2329-s005.zip › 重新上传代码-code/AttentionModule/ObjectContextualRepresentation/OCRModule.py]

# source: https://github.com/IndigoAI/SemanticSegmentation/blob/master/HRNet/OCR.py
import torch
import torch.nn as nn
import torch._utils
import torch.nn.functional as F
from OCRForClothes.HRNet.batchnorm import SynchronizedBatchNorm2d
BatchNorm2d = SynchronizedBatchNorm2d

import warnings
warnings.filterwarnings("ignore")


class ModuleHelper:

    @staticmethod
    def BNReLU(num_features, bn_type=None, **kwargs):
        return nn.Sequential(
            BatchNorm2d(num_features, **kwargs),
            nn.ReLU()
        )

    @staticmethod
    def BatchNorm2d(*args, **kwargs):
        return BatchNorm2d

def conv3x3(in_planes, out_planes, stride=1):
    """3x3 convolution with padding"""
    return nn.Conv2d(in_planes, out_planes, kernel_size=3, stride=stride,
                     padding=1, bias=False)


class SpatialGather_Module(nn.Module):
    """
        Aggregate the context features according to the initial 
        predicted probability distribution.
        Employ the soft-weighted method to aggregate the context.
    """
    def __init__(self, cls_num=0, scale=1):
        super(SpatialGather_Module, self).__init__()
        self.cls_num = cls_num
        self.scale = scale

    def forward(self, feats, probs):
        # feats - blue cube
        batch_size, c, h, w = probs.size(0), probs.size(1), probs.size(2), probs.size(3)
        probs = probs.view(batch_size, c, -1)
        feats = feats.view(batch_size, feats.size(1), -1)
        feats = feats.permute(0, 2, 1) # batch x hw x c 
        probs = F.softmax(self.scale * probs, dim=2)# batch x k x hw
        # probs - m~
        ocr_context = torch.matmul(probs, feats)\
        .permute(0, 2, 1).unsqueeze(3)# batch x k x c
        # ocr_context - f_proxy
        return ocr_context


class _ObjectAttentionBlock(nn.Module):
    '''
    The basic implementation for object context block
    Input:
        N X C X H X W
    Parameters:
        in_channels       : the dimension of the input feature map
        key_channels      : the dimension after the key/query transform
        scale             : choose the scale to downsample the input feature maps (save memory cost)
        bn_type           : specify the bn type
    Return:
        N X C X H X W
    '''
    def __init__(self, 
                 in_channels, 
                 key_channels, 
                 scale=1, 
                 bn_type=None):
        super(_ObjectAttentionBlock, self).__init__()
        self.scale = scale
        self.in_channels = in_channels
        self.key_channels = key_channels
        self.pool = nn.MaxPool2d(kernel_size=(scale, scale))
        self.f_pixel = nn.Sequential(
            nn.Conv2d(in_channels=self.in_channels, out_channels=self.key_channels,
                kernel_size=1, stride=1, padding=0, bias=False),
            ModuleHelper.BNReLU(self.key_channels, bn_type=bn_type),
            nn.Conv2d(in_channels=self.key_channels, out_channels=self.key_channels,
                kernel_size=1, stride=1, padding=0, bias=False),
            ModuleHelper.BNReLU(self.key_channels, bn_type=bn_type),
        )
        self.f_object = nn.Sequential(
            nn.Conv2d(in_channels=self.in_channels, out_channels=self.key_channels,
                kernel_size=1, stride=1, padding=0, bias=False),
            ModuleHelper.BNReLU(self.key_channels, bn_type=bn_type),
            nn.Conv2d(in_channels=self.key_channels, out_channels=self.key_channels,
                kernel_size=1, stride=1, padding=0, bias=False),
            ModuleHelper.BNReLU(self.key_channels, bn_type=bn_type),
        )
        self.f_down = nn.Sequential(
            nn.Conv2d(in_channels=self.in_channels, out_channels=self.key_channels,
                kernel_size=1, stride=1, padding=0, bias=False),
            ModuleHelper.BNReLU(self.key_channels, bn_type=bn_type),
        )
        self.f_up = nn.Sequential(
            nn.Conv2d(in_channels=self.key_channels, out_channels=self.in_channels,
                kernel_size=1, stride=1, padding=0, bias=False),
            ModuleHelper.BNReLU(self.in_channels, bn_type=bn_type),
        )

    def forward(self, x, proxy):
        batch_size, h, w = x.size(0), x.size(2), x.size(3)
        if self.scale > 1:
            x = self.pool(x)

        query = self.f_pixel(x).view(batch_size, self.key_channels, -1) # phi(x)
        query = query.permute(0, 2, 1)
        key = self.f_object(proxy).view(batch_size, self.key_channels, -1) # psi(f)
        value = self.f_down(proxy).view(batch_size, self.key_channels, -1) # delta
        value = value.permute(0, 2, 1)

        sim_map = torch.matmul(query, key)
        sim_map = (self.key_channels**-.5) * sim_map
        sim_map = F.softmax(sim_map, dim=-1) # w

        # add bg context ...
        context = torch.matmul(sim_map, value) # sum(w * delta)
        context = context.permute(0, 2, 1).contiguous()
        context = context.view(batch_size, self.key_channels, *x.size()[2:])
        context = self.f_up(context) # ro
        if self.scale > 1:
            context = F.interpolate(input=context, size=(h, w), mode='bilinear', align_corners=ALIGN_CORNERS)

        return context


class ObjectAttentionBlock2D(_ObjectAttentionBlock):
    def __init__(self, 
                 in_channels, 
                 key_channels, 
                 scale=1, 
                 bn_type=None):
        super(ObjectAttentionBlock2D, self).__init__(in_channels,
                                                     key_channels,
                                                     scale, 
                                                     bn_type=bn_type)


class SpatialOCR_Module(nn.Module):
    """
    Implementation of the OCR module:
    We aggregate the global object representation to update the representation for each pixel.
    """
    def __init__(self, 
                 in_channels, 
                 key_channels, 
                 out_channels, 
                 scale=1, 
                 dropout=0.1, 
                 bn_type=None):
        super(SpatialOCR_Module, self).__init__()
        self.object_context_block = ObjectAttentionBlock2D(in_channels, 
                                                           key_channels, 
                                                           scale, 
                                                           bn_type)
        _in_channels = 2 * in_channels

        self.conv_bn_dropout = nn.Sequential(
            nn.Conv2d(_in_channels, out_channels, kernel_size=1, padding=0, bias=False),
            ModuleHelper.BNReLU(out_channels, bn_type=bn_type),
            nn.Dropout2d(dropout)
        )


    def forward(self, feats, proxy_feats):
        context = self.object_context_block(feats, proxy_feats) # ro

        output = self.conv_bn_dropout(torch.cat([context, feats], 1)) # last cube

        return output
