# Supplementary material for: Spatial layout optimization model integrating layered attention mechanism in the development of smart tourism management
Source: PeerJ Comput Sci. 2024 Oct 9;10:e2329. doi: 10.7717/peerj-cs.2329 (PMC11623231; doi:10.7717/peerj-cs.2329)
Supplement: Supplemental Information 5 [file peerj-cs-10-2329-s005.zip › 重新上传代码-code/AttentionModule/SCNet/scnet.py]

##+++++++++++++++++++++++++++++++++++++++++++++++++++++++++++++++++++++
## Created by: Jiang-Jiang Liu
## Email: j04.liu@gmail.com
## Copyright (c) 2020
##
## LICENSE file in the root directory of this source tree 
##+++++++++++++++++++++++++++++++++++++++++++++++++++++++++++++++++++++

"""SCNet variants"""
import torch
import torch.nn as nn
import torch.nn.functional as F
import torch.utils.model_zoo as model_zoo

__all__ = ['SCNet', 'scnet50', 'scnet101', 'scnet50_v1d', 'scnet101_v1d']

model_urls = {
    'scnet50': 'https://backseason.oss-cn-beijing.aliyuncs.com/scnet/scnet50-dc6a7e87.pth',
    'scnet50_v1d': 'https://backseason.oss-cn-beijing.aliyuncs.com/scnet/scnet50_v1d-4109d1e1.pth',
    'scnet101': 'https://backseason.oss-cn-beijing.aliyuncs.com/scnet/scnet101-44c5b751.pth',
    # 'scnet101_v1d': coming soon...
}

class SCConv(nn.Module):
    def __init__(self, inplanes, planes, stride, padding, dilation, groups, pooling_r, norm_layer):
        super(SCConv, self).__init__()
        self.k2 = nn.Sequential(
                    nn.AvgPool2d(kernel_size=pooling_r, stride=pooling_r), 
                    nn.Conv2d(inplanes, planes, kernel_size=3, stride=1,
                                padding=padding, dilation=dilation,
                                groups=groups, bias=False),
                    norm_layer(planes),
                    )
        self.k3 = nn.Sequential(
                    nn.Conv2d(inplanes, planes, kernel_size=3, stride=1,
                                padding=padding, dilation=dilation,
                                groups=groups, bias=False),
                    norm_layer(planes),
                    )
        self.k4 = nn.Sequential(
                    nn.Conv2d(inplanes, planes, kernel_size=3, stride=stride,
                                padding=padding, dilation=dilation,
                                groups=groups, bias=False),
                    norm_layer(planes),
                    )

    def forward(self, x):
        identity = x

        out = torch.sigmoid(torch.add(identity, F.interpolate(self.k2(x), identity.size()[2:]))) # sigmoid(identity + k2)
        out = torch.mul(self.k3(x), out) # k3 * sigmoid(identity + k2)
        out = self.k4(out) # k4

        return out

class SCBottleneck(nn.Module):
    """SCNet SCBottleneck
    """
    expansion = 4
    pooling_r = 4 # down-sampling rate of the avg pooling layer in the K3 path of SC-Conv.

    def __init__(self, inplanes, planes, stride=1, downsample=None,
                 cardinality=1, bottleneck_width=32,
                 avd=False, dilation=1, is_first=False,
                 norm_layer=None):
        super(SCBottleneck, self).__init__()
        group_width = int(planes * (bottleneck_width / 64.)) * cardinality
        self.conv1_a = nn.Conv2d(inplanes, group_width, kernel_size=1, bias=False)
        self.bn1_a = norm_layer(group_width)
        self.conv1_b = nn.Conv2d(inplanes, group_width, kernel_size=1, bias=False)
        self.bn1_b = norm_layer(group_width)
        self.avd = avd and (stride > 1 or is_first)

        if self.avd:
            self.avd_layer = nn.AvgPool2d(3, stride, padding=1)
            stride = 1

        self.k1 = nn.Sequential(
                    nn.Conv2d(
                        group_width, group_width, kernel_size=3, stride=stride,
                        padding=dilation, dilation=dilation,
                        groups=cardinality, bias=False),
                    norm_layer(group_width),
                    )

        self.scconv = SCConv(
            group_width, group_width, stride=stride,
            padding=dilation, dilation=dilation,
            groups=cardinality, pooling_r=self.pooling_r, norm_layer=norm_layer)

        self.conv3 = nn.Conv2d(
            group_width * 2, planes * 4, kernel_size=1, bias=False)
        self.bn3 = norm_layer(planes*4)

        self.relu = nn.ReLU(inplace=True)
        self.downsample = downsample
        self.dilation = dilation
        self.stride = stride

    def forward(self, x):
        residual = x

        out_a= self.conv1_a(x)
        out_a = self.bn1_a(out_a)
        out_b = self.conv1_b(x)
        out_b = self.bn1_b(out_b)
        out_a = self.relu(out_a)
        out_b = self.relu(out_b)

        out_a = self.k1(out_a)
        out_b = self.scconv(out_b)
        out_a = self.relu(out_a)
        out_b = self.relu(out_b)

        if self.avd:
            out_a = self.avd_layer(out_a)
            out_b = self.avd_layer(out_b)

        out = self.conv3(torch.cat([out_a, out_b], dim=1))
        out = self.bn3(out)

        if self.downsample is not None:
            residual = self.downsample(x)

        out += residual
        out = self.relu(out)

        return out

class SCNet(nn.Module):
    """ SCNet Variants Definations
    Parameters
    ----------
    block : Block
        Class for the residual block.
    layers : list of int
        Numbers of layers in each block.
    classes : int, default 1000
        Number of classification classes.
    dilated : bool, default False
        Applying dilation strategy to pretrained SCNet yielding a stride-8 model.
    deep_stem : bool, default False
        Replace 7x7 conv in input stem with 3 3x3 conv.
    avg_down : bool, default False
        Use AvgPool instead of stride conv when
        downsampling in the bottleneck.
    norm_layer : object
        Normalization layer used (default: :class:`torch.nn.BatchNorm2d`).
    Reference:
        - He, Kaiming, et al. "Deep residual learning for image recognition."
        Proceedings of the IEEE conference on computer vision and pattern recognition. 2016.
        - Yu, Fisher, and Vladlen Koltun. "Multi-scale context aggregation by dilated convolutions."
    """
    def __init__(self, block, layers, groups=1, bottleneck_width=32,
                 num_classes=1000, dilated=False, dilation=1,
                 deep_stem=False, stem_width=64, avg_down=False,
                 avd=False, norm_layer=nn.BatchNorm2d):
        self.cardinality = groups
        self.bottleneck_width = bottleneck_width
        # ResNet-D params
        self.inplanes = stem_width*2 if deep_stem else 64
        self.avg_down = avg_down
        self.avd = avd

        super(SCNet, self).__init__()
        conv_layer = nn.Conv2d
        if deep_stem:
            self.conv1 = nn.Sequential(
                conv_layer(3, stem_width, kernel_size=3, stride=2, padding=1, bias=False),
                norm_layer(stem_width),
                nn.ReLU(inplace=True),
                conv_layer(stem_width, stem_width, kernel_size=3, stride=1, padding=1, bias=False),
                norm_layer(stem_width),
                nn.ReLU(inplace=True),
                conv_layer(stem_width, stem_width*2, kernel_size=3, stride=1, padding=1, bias=False),
            )
        else:
            self.conv1 = conv_layer(3, 64, kernel_size=7, stride=2, padding=3,
                                   bias=False)
        self.bn1 = norm_layer(self.inplanes)
        self.relu = nn.ReLU(inplace=True)
        self.maxpool = nn.MaxPool2d(kernel_size=3, stride=2, padding=1)
        self.layer1 = self._make_layer(block, 64, layers[0], norm_layer=norm_layer, is_first=False)
        self.layer2 = self._make_layer(block, 128, layers[1], stride=2, norm_layer=norm_layer)
        if dilated or dilation == 4:
            self.layer3 = self._make_layer(block, 256, layers[2], stride=1,
                                           dilation=2, norm_layer=norm_layer)
            self.layer4 = self._make_layer(block, 512, layers[3], stride=1,
                                           dilation=4, norm_layer=norm_layer)
        elif dilation==2:
            self.layer3 = self._make_layer(block, 256, layers[2], stride=2,
                                           dilation=1, norm_layer=norm_layer)
            self.layer4 = self._make_layer(block, 512, layers[3], stride=1,
                                           dilation=2, norm_layer=norm_layer)
        else:
            self.layer3 = self._make_layer(block, 256, layers[2], stride=2,
                                           norm_layer=norm_layer)
            self.layer4 = self._make_layer(block, 512, layers[3], stride=2,
                                           norm_layer=norm_layer)
        self.avgpool = nn.AdaptiveAvgPool2d((1, 1))
        self.fc = nn.Linear(512 * block.expansion, num_classes)

        for m in self.modules():
            if isinstance(m, nn.Conv2d):
                nn.init.kaiming_normal_(m.weight, mode='fan_out', nonlinearity='relu')
            elif isinstance(m, norm_layer):
                nn.init.constant_(m.weight, 1)
                nn.init.constant_(m.bias, 0)

    def _make_layer(self, block, planes, blocks, stride=1, dilation=1, norm_layer=None,
                    is_first=True):
        downsample = None
        if stride != 1 or self.inplanes != planes * block.expansion:
            down_layers = []
            if self.avg_down:
                if dilation == 1:
                    down_layers.append(nn.AvgPool2d(kernel_size=stride, stride=stride,
                                                    ceil_mode=True, count_include_pad=False))
                else:
                    down_layers.append(nn.AvgPool2d(kernel_size=1, stride=1,
                                                    ceil_mode=True, count_include_pad=False))
                down_layers.append(nn.Conv2d(self.inplanes, planes * block.expansion,
                                             kernel_size=1, stride=1, bias=False))
            else:
                down_layers.append(nn.Conv2d(self.inplanes, planes * block.expansion,
                                             kernel_size=1, stride=stride, bias=False))
            down_layers.append(norm_layer(planes * block.expansion))
            downsample = nn.Sequential(*down_layers)

        layers = []
        if dilation == 1 or dilation == 2:
            layers.append(block(self.inplanes, planes, stride, downsample=downsample,
                                cardinality=self.cardinality,
                                bottleneck_width=self.bottleneck_width,
                                avd=self.avd, dilation=1, is_first=is_first, 
                                norm_layer=norm_layer))
        elif dilation == 4:
            layers.append(block(self.inplanes, planes, stride, downsample=downsample,
                                cardinality=self.cardinality,
                                bottleneck_width=self.bottleneck_width,
                                avd=self.avd, dilation=2, is_first=is_first, 
                                norm_layer=norm_layer))
        else:
            raise RuntimeError("=> unknown dilation size: {}".format(dilation))

        self.inplanes = planes * block.expansion
        for i in range(1, blocks):
            layers.append(block(self.inplanes, planes,
                                cardinality=self.cardinality,
                                bottleneck_width=self.bottleneck_width,
                                avd=self.avd, dilation=dilation, 
                                norm_layer=norm_layer))

        return nn.Sequential(*layers)

    def forward(self, x):
        x = self.conv1(x)
        x = self.bn1(x)
        x = self.relu(x)
        x = self.maxpool(x)

        x = self.layer1(x)
        x = self.layer2(x)
        x = self.layer3(x)
        x = self.layer4(x)

        x = self.avgpool(x)
        x = x.view(x.size(0), -1)
        x = self.fc(x)

        return x


def scnet50(pretrained=False, **kwargs):
    """Constructs a SCNet-50 model.
    Args:
        pretrained (bool): If True, returns a model pre-trained on ImageNet
    """
    model = SCNet(SCBottleneck, [3, 4, 6, 3],
                deep_stem=False, stem_width=32, avg_down=False,
                avd=False, **kwargs)
    if pretrained:
        model.load_state_dict(model_zoo.load_url(model_urls['scnet50']))
    return model

def scnet50_v1d(pretrained=False, **kwargs):
    """Constructs a SCNet-50_v1d model described in
    `Bag of Tricks <https://arxiv.org/pdf/1812.01187.pdf>`_.
    `ResNeSt: Split-Attention Networks <https://arxiv.org/pdf/2004.08955.pdf>`_.
    Compared with default SCNet(SCNetv1b), SCNetv1d replaces the 7x7 conv
    in the input stem with three 3x3 convs. And in the downsampling block,
    a 3x3 avg_pool with stride 2 is added before conv, whose stride is
    changed to 1.
    Args:
        pretrained (bool): If True, returns a model pre-trained on ImageNet
    """
    model = SCNet(SCBottleneck, [3, 4, 6, 3],
                   deep_stem=True, stem_width=32, avg_down=True,
                   avd=True, **kwargs)
    if pretrained:
        model.load_state_dict(model_zoo.load_url(model_urls['scnet50_v1d']))
    return model

def scnet101(pretrained=False, **kwargs):
    """Constructs a SCNet-101 model.
    Args:
        pretrained (bool): If True, returns a model pre-trained on ImageNet
    """
    model = SCNet(SCBottleneck, [3, 4, 23, 3],
                deep_stem=False, stem_width=64, avg_down=False,
                avd=False, **kwargs)
    if pretrained:
        model.load_state_dict(model_zoo.load_url(model_urls['scnet101']))
    return model

def scnet101_v1d(pretrained=False, **kwargs):
    """Constructs a SCNet-101_v1d model described in
    `Bag of Tricks <https://arxiv.org/pdf/1812.01187.pdf>`_.
    `ResNeSt: Split-Attention Networks <https://arxiv.org/pdf/2004.08955.pdf>`_.
    Compared with default SCNet(SCNetv1b), SCNetv1d replaces the 7x7 conv
    in the input stem with three 3x3 convs. And in the downsampling block,
    a 3x3 avg_pool with stride 2 is added before conv, whose stride is
    changed to 1.
    Args:
        pretrained (bool): If True, returns a model pre-trained on ImageNet
    """
    model = SCNet(SCBottleneck, [3, 4, 23, 3],
                   deep_stem=True, stem_width=64, avg_down=True,
                   avd=True, **kwargs)
    if pretrained:
        model.load_state_dict(model_zoo.load_url(model_urls['scnet101_v1d']))
    return model


if __name__ == '__main__':
    images = torch.rand(1, 3, 224, 224).cuda(0)
    model = scnet101(pretrained=True)
    model = model.cuda(0)
    print(model(images).size())
