# Supplementary material for: Spatial layout optimization model integrating layered attention mechanism in the development of smart tourism management
Source: PeerJ Comput Sci. 2024 Oct 9;10:e2329. doi: 10.7717/peerj-cs.2329 (PMC11623231; doi:10.7717/peerj-cs.2329)
Supplement: Supplemental Information 5 [file peerj-cs-10-2329-s005.zip › 重新上传代码-code/AttentionModule/SE/senet.py]

import torch.nn as nn

class SELayer(nn.Module):
    def __init__(self, channel, reduction=16):
        super(SELayer, self).__init__()
        self.avgpool = nn.AdaptiveAvgPool2d(1)
        self.fc = nn.Sequential(
            nn.Linear(channel, channel//reduction,bias=False),
            nn.ReLU(inplace=True),
            nn.Linear(channel//reduction,channel, bias=False),
            nn.Sigmoid()
        )
    
    def forward(self, x):
        b,c,h,w = x.size()
        y = self.avgpool(x).view(b,c)
        y = self.fc(y).view(b,c,1,1)
        return x * y.expand_as(x)
