# Supplementary material for: Spatial layout optimization model integrating layered attention mechanism in the development of smart tourism management
Source: PeerJ Comput Sci. 2024 Oct 9;10:e2329. doi: 10.7717/peerj-cs.2329 (PMC11623231; doi:10.7717/peerj-cs.2329)
Supplement: Supplemental Information 5 [file peerj-cs-10-2329-s005.zip › 重新上传代码-code/AttentionModule/SK/sknet.py]

import torch.nn as nn
import torch

class SKConv(nn.Module):
    def __init__(self, features, WH, M, G, r, stride=1, L=32):
        """ Constructor
        Args:
            features: input channel dimensionality.
            WH: input spatial dimensionality, used for GAP kernel size.
            M: the number of branchs.
            G: num of convolution groups.
            r: the radio for compute d, the length of z.
            stride: stride, default 1.
            L: the minimum dim of the vector z in paper, default 32.
        """
        super(SKConv, self).__init__()
        d = max(int(features / r), L)
        self.M = M
        self.features = features
        self.convs = nn.ModuleList([])
        for i in range(M):
            self.convs.append(
                nn.Sequential(
                    nn.Conv2d(features,
                              features,
                              kernel_size=3 + i * 2,
                              stride=stride,
                              padding=1 + i,
                              groups=G), nn.BatchNorm2d(features),
                    nn.ReLU(inplace=False)))
        # self.gap = nn.AvgPool2d(int(WH/stride))
        print("D:", d)
        self.fc = nn.Linear(features, d)
        self.fcs = nn.ModuleList([])
        for i in range(M):
            self.fcs.append(nn.Linear(d, features))
        self.softmax = nn.Softmax(dim=1)

    def forward(self, x):
        for i, conv in enumerate(self.convs):
            fea = conv(x).unsqueeze_(dim=1)
            if i == 0:
                feas = fea
            else:
                feas = torch.cat([feas, fea], dim=1)
        fea_U = torch.sum(feas, dim=1)
        # fea_s = self.gap(fea_U).squeeze_()
        fea_s = fea_U.mean(-1).mean(-1)
        fea_z = self.fc(fea_s)
        for i, fc in enumerate(self.fcs):
            print(i, fea_z.shape)
            vector = fc(fea_z).unsqueeze_(dim=1)
            print(i, vector.shape)
            if i == 0:
                attention_vectors = vector
            else:
                attention_vectors = torch.cat([attention_vectors, vector],
                                              dim=1)
        attention_vectors = self.softmax(attention_vectors)
        attention_vectors = attention_vectors.unsqueeze(-1).unsqueeze(-1)
        fea_v = (feas * attention_vectors).sum(dim=1)
        return fea_v

if __name__ == "__main__":
    t = torch.ones((32, 256, 24,24))
    sk = SKConv(256,WH=1,M=2,G=1,r=2)
    out = sk(t)
    print(out.shape)
