# Supplementary material for: Spatial layout optimization model integrating layered attention mechanism in the development of smart tourism management
Source: PeerJ Comput Sci. 2024 Oct 9;10:e2329. doi: 10.7717/peerj-cs.2329 (PMC11623231; doi:10.7717/peerj-cs.2329)
Supplement: Supplemental Information 5 [file peerj-cs-10-2329-s005.zip › 重新上传代码-code/AttentionModule/TripletAttention/TripletAttention.py]

### For latest triplet_attention module code please refer to the corresponding file in root. 

import torch
import math
import torch.nn as nn
import torch.nn.functional as F

class BasicConv(nn.Module):
    def __init__(self, in_planes, out_planes, kernel_size, stride=1, padding=0, dilation=1, groups=1, relu=True, bn=True, bias=False):
        super(BasicConv, self).__init__()
        self.out_channels = out_planes
        self.conv = nn.Conv2d(in_planes, out_planes, kernel_size=kernel_size, stride=stride, padding=padding, dilation=dilation, groups=groups, bias=bias)
        self.bn = nn.BatchNorm2d(out_planes,eps=1e-5, momentum=0.01, affine=True) if bn else None
        self.relu = nn.ReLU() if relu else None

    def forward(self, x):
        x = self.conv(x)
        if self.bn is not None:
            x = self.bn(x)
        if self.relu is not None:
            x = self.relu(x)
        return x

class ChannelPool(nn.Module):
    def forward(self, x):
        return torch.cat( (torch.max(x,1)[0].unsqueeze(1), torch.mean(x,1).unsqueeze(1)), dim=1 )

class SpatialGate(nn.Module):
    def __init__(self):
        super(SpatialGate, self).__init__()
        kernel_size = 7
        self.compress = ChannelPool()
        self.spatial = BasicConv(2, 1, kernel_size, stride=1, padding=(kernel_size-1) // 2, relu=False)
    def forward(self, x):
        x_compress = self.compress(x)
        x_out = self.spatial(x_compress)
        scale = torch.sigmoid_(x_out) 
        return x * scale

class TripletAttention(nn.Module):
    def __init__(self, gate_channels, reduction_ratio=16, pool_types=['avg', 'max'], no_spatial=False):
        super(TripletAttention, self).__init__()
        self.ChannelGateH = SpatialGate()
        self.ChannelGateW = SpatialGate()
        self.no_spatial=no_spatial
        if not no_spatial:
            self.SpatialGate = SpatialGate()
    def forward(self, x):
        x_perm1 = x.permute(0,2,1,3).contiguous()
        x_out1 = self.ChannelGateH(x_perm1)
        x_out11 = x_out1.permute(0,2,1,3).contiguous()
        x_perm2 = x.permute(0,3,2,1).contiguous()
        x_out2 = self.ChannelGateW(x_perm2)
        x_out21 = x_out2.permute(0,3,2,1).contiguous()
        if not self.no_spatial:
            x_out = self.SpatialGate(x)
            x_out = (1/3)*(x_out + x_out11 + x_out21)
        else:
            x_out = (1/2)*(x_out11 + x_out21)
        return x_out
