# Supplementary material for: Spatial layout optimization model integrating layered attention mechanism in the development of smart tourism management
Source: PeerJ Comput Sci. 2024 Oct 9;10:e2329. doi: 10.7717/peerj-cs.2329 (PMC11623231; doi:10.7717/peerj-cs.2329)
Supplement: Supplemental Information 5 [file peerj-cs-10-2329-s005.zip › 重新上传代码-code/Experiment/README.md]

# Train CIFAR10 with PyTorch

I'm playing with [PyTorch](http://pytorch.org/) on the CIFAR10 dataset.

## Prerequisites
- Python 3.6+
- PyTorch 1.0+

## Training
```
# Start training with: 
python main.py

# You can manually resume the training with: 
python main.py --resume --lr=0.01
```

## Accuracy
| Model             | Acc.        |
| ----------------- | ----------- |
| [VGG16](https://arxiv.org/abs/1409.1556)              | 92.64%      |
| [ResNet18](https://arxiv.org/abs/1512.03385)          | 93.02%      |
| [ResNet50](https://arxiv.org/abs/1512.03385)          | 93.62%      |
| [ResNet101](https://arxiv.org/abs/1512.03385)         | 93.75%      |
| [RegNetX_200MF](https://arxiv.org/abs/2003.13678)     | 94.24%      |
| [RegNetY_400MF](https://arxiv.org/abs/2003.13678)     | 94.29%      |
| [MobileNetV2](https://arxiv.org/abs/1801.04381)       | 94.43%      |
| [ResNeXt29(32x4d)](https://arxiv.org/abs/1611.05431)  | 94.73%      |
| [ResNeXt29(2x64d)](https://arxiv.org/abs/1611.05431)  | 94.82%      |
| [SimpleDLA](https://arxiv.org/abs/1707.064)           | 94.89%      |
| [DenseNet121](https://arxiv.org/abs/1608.06993)       | 95.04%      |
| [PreActResNet18](https://arxiv.org/abs/1603.05027)    | 95.11%      |
| [DPN92](https://arxiv.org/abs/1707.01629)             | 95.16%      |
| [DLA](https://arxiv.org/abs/1707.064)                 | 95.47%      |
