# Supplementary material for: Spatial layout optimization model integrating layered attention mechanism in the development of smart tourism management
Source: PeerJ Comput Sci. 2024 Oct 9;10:e2329. doi: 10.7717/peerj-cs.2329 (PMC11623231; doi:10.7717/peerj-cs.2329)
Supplement: Supplemental Information 5 [file peerj-cs-10-2329-s005.zip › 重新上传代码-code/Experiment/models/__init__.py]

from .vgg import *
from .dpn import *
from .lenet import *
from .senet import *
from .pnasnet import *
from .densenet import *
from .googlenet import *
from .shufflenet import *
from .shufflenetv2 import *
from .resnet import *
from .resnext import *
from .preact_resnet import *
from .mobilenet import *
from .mobilenetv2 import *
from .efficientnet import *
from .regnet import *
from .dla_simple import *
from .dla import *
from .sa_resnet import *
from .sanet import *
