# Supplementary material for: Spatial layout optimization model integrating layered attention mechanism in the development of smart tourism management
Source: PeerJ Comput Sci. 2024 Oct 9;10:e2329. doi: 10.7717/peerj-cs.2329 (PMC11623231; doi:10.7717/peerj-cs.2329)
Supplement: Supplemental Information 5 [file peerj-cs-10-2329-s005.zip › 重新上传代码-code/Experiment/models/lenet.py]

'''LeNet in PyTorch.'''
import torch.nn as nn
import torch.nn.functional as F

class LeNet(nn.Module):
    def __init__(self):
        super(LeNet, self).__init__()
        self.conv1 = nn.Conv2d(3, 6, 5)
        self.conv2 = nn.Conv2d(6, 16, 5)
        self.fc1   = nn.Linear(16*5*5, 120)
        self.fc2   = nn.Linear(120, 84)
        self.fc3   = nn.Linear(84, 10)

    def forward(self, x):
        out = F.relu(self.conv1(x))
        out = F.max_pool2d(out, 2)
        out = F.relu(self.conv2(out))
        out = F.max_pool2d(out, 2)
        out = out.view(out.size(0), -1)
        out = F.relu(self.fc1(out))
        out = F.relu(self.fc2(out))
        out = self.fc3(out)
        return out
