# Supplementary material for: Spatial layout optimization model integrating layered attention mechanism in the development of smart tourism management
Source: PeerJ Comput Sci. 2024 Oct 9;10:e2329. doi: 10.7717/peerj-cs.2329 (PMC11623231; doi:10.7717/peerj-cs.2329)
Supplement: Supplemental Information 5 [file peerj-cs-10-2329-s005.zip › 重新上传代码-code/Experiment/models/regnet.py]

'''RegNet in PyTorch.

Paper: "Designing Network Design Spaces".

Reference: https://github.com/keras-team/keras-applications/blob/master/keras_applications/efficientnet.py
'''
import torch
import torch.nn as nn
import torch.nn.functional as F


class SE(nn.Module):
    '''Squeeze-and-Excitation block.'''

    def __init__(self, in_planes, se_planes):
        super(SE, self).__init__()
        self.se1 = nn.Conv2d(in_planes, se_planes, kernel_size=1, bias=True)
        self.se2 = nn.Conv2d(se_planes, in_planes, kernel_size=1, bias=True)

    def forward(self, x):
        out = F.adaptive_avg_pool2d(x, (1, 1))
        out = F.relu(self.se1(out))
        out = self.se2(out).sigmoid()
        out = x * out
        return out


class Block(nn.Module):
    def __init__(self, w_in, w_out, stride, group_width, bottleneck_ratio, se_ratio):
        super(Block, self).__init__()
        # 1x1
        w_b = int(round(w_out * bottleneck_ratio))
        self.conv1 = nn.Conv2d(w_in, w_b, kernel_size=1, bias=False)
        self.bn1 = nn.BatchNorm2d(w_b)
        # 3x3
        num_groups = w_b // group_width
        self.conv2 = nn.Conv2d(w_b, w_b, kernel_size=3,
                               stride=stride, padding=1, groups=num_groups, bias=False)
        self.bn2 = nn.BatchNorm2d(w_b)
        # se
        self.with_se = se_ratio > 0
        if self.with_se:
            w_se = int(round(w_in * se_ratio))
            self.se = SE(w_b, w_se)
        # 1x1
        self.conv3 = nn.Conv2d(w_b, w_out, kernel_size=1, bias=False)
        self.bn3 = nn.BatchNorm2d(w_out)

        self.shortcut = nn.Sequential()
        if stride != 1 or w_in != w_out:
            self.shortcut = nn.Sequential(
                nn.Conv2d(w_in, w_out,
                          kernel_size=1, stride=stride, bias=False),
                nn.BatchNorm2d(w_out)
            )

    def forward(self, x):
        out = F.relu(self.bn1(self.conv1(x)))
        out = F.relu(self.bn2(self.conv2(out)))
        if self.with_se:
            out = self.se(out)
        out = self.bn3(self.conv3(out))
        out += self.shortcut(x)
        out = F.relu(out)
        return out


class RegNet(nn.Module):
    def __init__(self, cfg, num_classes=10):
        super(RegNet, self).__init__()
        self.cfg = cfg
        self.in_planes = 64
        self.conv1 = nn.Conv2d(3, 64, kernel_size=3,
                               stride=1, padding=1, bias=False)
        self.bn1 = nn.BatchNorm2d(64)
        self.layer1 = self._make_layer(0)
        self.layer2 = self._make_layer(1)
        self.layer3 = self._make_layer(2)
        self.layer4 = self._make_layer(3)
        self.linear = nn.Linear(self.cfg['widths'][-1], num_classes)

    def _make_layer(self, idx):
        depth = self.cfg['depths'][idx]
        width = self.cfg['widths'][idx]
        stride = self.cfg['strides'][idx]
        group_width = self.cfg['group_width']
        bottleneck_ratio = self.cfg['bottleneck_ratio']
        se_ratio = self.cfg['se_ratio']

        layers = []
        for i in range(depth):
            s = stride if i == 0 else 1
            layers.append(Block(self.in_planes, width,
                                s, group_width, bottleneck_ratio, se_ratio))
            self.in_planes = width
        return nn.Sequential(*layers)

    def forward(self, x):
        out = F.relu(self.bn1(self.conv1(x)))
        out = self.layer1(out)
        out = self.layer2(out)
        out = self.layer3(out)
        out = self.layer4(out)
        out = F.adaptive_avg_pool2d(out, (1, 1))
        out = out.view(out.size(0), -1)
        out = self.linear(out)
        return out


def RegNetX_200MF():
    cfg = {
        'depths': [1, 1, 4, 7],
        'widths': [24, 56, 152, 368],
        'strides': [1, 1, 2, 2],
        'group_width': 8,
        'bottleneck_ratio': 1,
        'se_ratio': 0,
    }
    return RegNet(cfg)


def RegNetX_400MF():
    cfg = {
        'depths': [1, 2, 7, 12],
        'widths': [32, 64, 160, 384],
        'strides': [1, 1, 2, 2],
        'group_width': 16,
        'bottleneck_ratio': 1,
        'se_ratio': 0,
    }
    return RegNet(cfg)


def RegNetY_400MF():
    cfg = {
        'depths': [1, 2, 7, 12],
        'widths': [32, 64, 160, 384],
        'strides': [1, 1, 2, 2],
        'group_width': 16,
        'bottleneck_ratio': 1,
        'se_ratio': 0.25,
    }
    return RegNet(cfg)


def test():
    net = RegNetX_200MF()
    print(net)
    x = torch.randn(2, 3, 32, 32)
    y = net(x)
    print(y.shape)


if __name__ == '__main__':
    test()
