# Supplementary material for: Spatial layout optimization model integrating layered attention mechanism in the development of smart tourism management
Source: PeerJ Comput Sci. 2024 Oct 9;10:e2329. doi: 10.7717/peerj-cs.2329 (PMC11623231; doi:10.7717/peerj-cs.2329)
Supplement: Supplemental Information 5 [file peerj-cs-10-2329-s005.zip › 重新上传代码-code/Experiment/models/sanet.py]

'''SANet in PyTorch.

SANet is the winner of ImageNet-2017. The paper is not released yet.
'''
import torch
import torch.nn as nn
import torch.nn.functional as F
from torch.nn.parameter import Parameter


class sa_layer(nn.Module):
    """Constructs a Channel Spatial Group module.
    Args:
        k_size: Adaptive selection of kernel size
    """

    def __init__(self, channel, groups=16):
        super(sa_layer, self).__init__()
        self.groups = groups
        self.avg_pool = nn.AdaptiveAvgPool2d(1)
        self.cweight = Parameter(torch.zeros(1, channel // (2 * groups), 1, 1))
        self.cbias = Parameter(torch.ones(1, channel // (2 * groups), 1, 1))
        self.sweight = Parameter(torch.zeros(1, channel // (2 * groups), 1, 1))
        self.sbias = Parameter(torch.ones(1, channel // (2 * groups), 1, 1))

        self.sigmoid = nn.Sigmoid()
        self.gn = nn.GroupNorm(channel // (2 * groups),
                               channel // (2 * groups))

    @staticmethod
    def channel_shuffle(x, groups):
        b, c, h, w = x.shape

        x = x.reshape(b, groups, -1, h, w)
        x = x.permute(0, 2, 1, 3, 4)

        # flatten
        x = x.reshape(b, -1, h, w)

        return x

    def forward(self, x):
        b, c, h, w = x.shape

        x = x.reshape(b * self.groups, -1, h, w)

        x_0, x_1 = x.chunk(2, dim=1)

        # channel attention
        xn = self.avg_pool(x_0)
        xn = self.cweight * xn + self.cbias
        xn = x_0 * self.sigmoid(xn)

        # spatial attention
        xs = self.gn(x_1)
        xs = self.sweight * xs + self.sbias
        xs = x_1 * self.sigmoid(xs)

        # concatenate along channel axis
        out = torch.cat([xn, xs], dim=1)
        out = out.reshape(b, -1, h, w)

        out = self.channel_shuffle(out, 2)
        return out


class PreActBlock(nn.Module):
    def __init__(self, in_planes, planes, stride=1):
        super(PreActBlock, self).__init__()
        self.bn1 = nn.BatchNorm2d(in_planes)
        self.conv1 = nn.Conv2d(
            in_planes, planes, kernel_size=3, stride=stride, padding=1, bias=False)
        self.bn2 = nn.BatchNorm2d(planes)
        self.conv2 = nn.Conv2d(planes, planes, kernel_size=3,
                               stride=1, padding=1, bias=False)

        if stride != 1 or in_planes != planes:
            self.shortcut = nn.Sequential(
                nn.Conv2d(in_planes, planes, kernel_size=1,
                          stride=stride, bias=False)
            )

        self.sa = sa_layer(planes)

    def forward(self, x):
        out = F.relu(self.bn1(x))
        shortcut = self.shortcut(out) if hasattr(self, 'shortcut') else x
        out = self.conv1(out)
        out = self.conv2(F.relu(self.bn2(out)))

        # shuffle attention
        out = self.sa(out)

        out += shortcut
        return out


class SANet(nn.Module):
    def __init__(self, block, num_blocks, num_classes=10):
        super(SANet, self).__init__()
        self.in_planes = 64

        self.conv1 = nn.Conv2d(3, 64, kernel_size=3,
                               stride=1, padding=1, bias=False)
        self.bn1 = nn.BatchNorm2d(64)
        self.layer1 = self._make_layer(block,  64, num_blocks[0], stride=1)
        self.layer2 = self._make_layer(block, 128, num_blocks[1], stride=2)
        self.layer3 = self._make_layer(block, 256, num_blocks[2], stride=2)
        self.layer4 = self._make_layer(block, 512, num_blocks[3], stride=2)
        self.linear = nn.Linear(512, num_classes)

    def _make_layer(self, block, planes, num_blocks, stride):
        strides = [stride] + [1]*(num_blocks-1)
        layers = []
        for stride in strides:
            layers.append(block(self.in_planes, planes, stride))
            self.in_planes = planes
        return nn.Sequential(*layers)

    def forward(self, x):
        out = F.relu(self.bn1(self.conv1(x)))
        out = self.layer1(out)
        out = self.layer2(out)
        out = self.layer3(out)
        out = self.layer4(out)
        out = F.avg_pool2d(out, 4)
        out = out.view(out.size(0), -1)
        out = self.linear(out)
        return out


def SANet18():
    return SANet(PreActBlock, [2, 2, 2, 2])


def test():
    net = SANet18()
    y = net(torch.randn(1, 3, 32, 32))
    print(y.size())

# test()
