# Supplementary material for: Spatial layout optimization model integrating layered attention mechanism in the development of smart tourism management
Source: PeerJ Comput Sci. 2024 Oct 9;10:e2329. doi: 10.7717/peerj-cs.2329 (PMC11623231; doi:10.7717/peerj-cs.2329)
Supplement: Supplemental Information 5 [file peerj-cs-10-2329-s005.zip › 重新上传代码-code/Plug-and-Play-Module/ACBlock.py]

import torch.nn as nn
import torch


class CropLayer(nn.Module):

    #   E.g., (-1, 0) means this layer should crop the first and last rows of the feature map. And (0, -1) crops the first and last columns
    def __init__(self, crop_set):
        super(CropLayer, self).__init__()
        self.rows_to_crop = - crop_set[0]
        self.cols_to_crop = - crop_set[1]
        assert self.rows_to_crop >= 0
        assert self.cols_to_crop >= 0

    def forward(self, input):
        return input[:, :, self.rows_to_crop:-self.rows_to_crop, self.cols_to_crop:-self.cols_to_crop]


class ACBlock(nn.Module):
    def __init__(self,
                 in_channels,
                 out_channels,
                 kernel_size,
                 stride=1,
                 padding=0,
                 dilation=1,
                 groups=1,
                 padding_mode='zeros',
                 deploy=False):
        super(ACBlock, self).__init__()
        self.deploy = deploy
        if deploy:
            self.fused_conv = nn.Conv2d(in_channels=in_channels,
                                        out_channels=out_channels,
                                        kernel_size=(kernel_size, kernel_size),
                                        stride=stride,
                                        padding=padding,
                                        dilation=dilation,
                                        groups=groups,
                                        bias=True,
                                        padding_mode=padding_mode)
        else:
            self.square_conv = nn.Conv2d(in_channels=in_channels,
                                         out_channels=out_channels,
                                         kernel_size=(kernel_size,
                                                      kernel_size),
                                         stride=stride,
                                         padding=padding,
                                         dilation=dilation,
                                         groups=groups,
                                         bias=False,
                                         padding_mode=padding_mode)
            self.square_bn = nn.BatchNorm2d(num_features=out_channels)

            center_offset_from_origin_border = padding - kernel_size // 2
            ver_pad_or_crop = (center_offset_from_origin_border + 1,
                               center_offset_from_origin_border)
            hor_pad_or_crop = (center_offset_from_origin_border,
                               center_offset_from_origin_border + 1)
            if center_offset_from_origin_border >= 0:
                self.ver_conv_crop_layer = nn.Identity()
                ver_conv_padding = ver_pad_or_crop
                self.hor_conv_crop_layer = nn.Identity()
                hor_conv_padding = hor_pad_or_crop
            else:
                self.ver_conv_crop_layer = CropLayer(crop_set=ver_pad_or_crop)
                ver_conv_padding = (0, 0)
                self.hor_conv_crop_layer = CropLayer(crop_set=hor_pad_or_crop)
                hor_conv_padding = (0, 0)
            self.ver_conv = nn.Conv2d(in_channels=in_channels,
                                      out_channels=out_channels,
                                      kernel_size=(3, 1),
                                      stride=stride,
                                      padding=ver_conv_padding,
                                      dilation=dilation,
                                      groups=groups,
                                      bias=False,
                                      padding_mode=padding_mode)

            self.hor_conv = nn.Conv2d(in_channels=in_channels,
                                      out_channels=out_channels,
                                      kernel_size=(1, 3),
                                      stride=stride,
                                      padding=hor_conv_padding,
                                      dilation=dilation,
                                      groups=groups,
                                      bias=False,
                                      padding_mode=padding_mode)
            self.ver_bn = nn.BatchNorm2d(num_features=out_channels)
            self.hor_bn = nn.BatchNorm2d(num_features=out_channels)

    def forward(self, input):
        if self.deploy:
            return self.fused_conv(input)
        else:
            square_outputs = self.square_conv(input)
            square_outputs = self.square_bn(square_outputs)
            # print(square_outputs.size())
            # return square_outputs
            vertical_outputs = self.ver_conv_crop_layer(input)
            vertical_outputs = self.ver_conv(vertical_outputs)
            vertical_outputs = self.ver_bn(vertical_outputs)
            # print(vertical_outputs.size())
            horizontal_outputs = self.hor_conv_crop_layer(input)
            horizontal_outputs = self.hor_conv(horizontal_outputs)
            horizontal_outputs = self.hor_bn(horizontal_outputs)
            # print(horizontal_outputs.size())
            return square_outputs + vertical_outputs + horizontal_outputs
