# Supplementary material for: Spatial layout optimization model integrating layered attention mechanism in the development of smart tourism management
Source: PeerJ Comput Sci. 2024 Oct 9;10:e2329. doi: 10.7717/peerj-cs.2329 (PMC11623231; doi:10.7717/peerj-cs.2329)
Supplement: Supplemental Information 5 [file peerj-cs-10-2329-s005.zip › 重新上传代码-code/Plug-and-Play-Module/ASPPBlock.py]

import torch.nn as nn
import torch


class SeparableConv2d(nn.Module):
    def __init__(self,
                 in_channels,
                 out_channels,
                 kernel_size=1,
                 stride=1,
                 padding=0,
                 dilation=1,
                 bias=False):
        super(SeparableConv2d, self).__init__()

        self.conv1 = nn.Conv2d(in_channels,
                               in_channels,
                               kernel_size,
                               stride,
                               padding,
                               dilation,
                               groups=in_channels,
                               bias=bias)
        self.pointwise = nn.Conv2d(in_channels,
                                   out_channels,
                                   1,
                                   1,
                                   0,
                                   1,
                                   1,
                                   bias=bias)

    def forward(self, x):
        x = self.conv1(x)
        x = self.pointwise(x)
        return x


class ASPP(nn.Module):
    def __init__(self, inplanes, planes, rate):
        super(ASPP, self).__init__()
        self.rate = rate
        if rate == 1:
            kernel_size = 1
            padding = 0
        else:
            kernel_size = 3
            padding = rate
            #self.conv1 = nn.Conv2d(planes, planes, kernel_size=3, bias=False,padding=1)
            self.conv1 = SeparableConv2d(planes, planes, 3, 1, 1)
            self.bn1 = nn.BatchNorm2d(planes)
            self.relu1 = nn.ReLU()

            # self.atrous_convolution = nn.Conv2d(inplanes, planes, kernel_size=kernel_size,
            #                         stride=1, padding=padding, dilation=rate, bias=False)
        self.atrous_convolution = SeparableConv2d(inplanes, planes,
                                                  kernel_size, 1, padding,
                                                  rate)
        self.bn = nn.BatchNorm2d(planes)
        self.relu = nn.ReLU()

        self._init_weight()

    def forward(self, x):
        x = self.atrous_convolution(x)
        x = self.bn(x)
        #x = self.relu(x)
        if self.rate != 1:
            x = self.conv1(x)
            x = self.bn1(x)
            x = self.relu1(x)
        return x

    def _init_weight(self):
        for m in self.modules():
            if isinstance(m, nn.Conv2d):
                torch.nn.init.kaiming_normal_(m.weight)
            elif isinstance(m, nn.BatchNorm2d):
                m.weight.data.fill_(1)
                m.bias.data.zero_()
