# Supplementary material for: Spatial layout optimization model integrating layered attention mechanism in the development of smart tourism management
Source: PeerJ Comput Sci. 2024 Oct 9;10:e2329. doi: 10.7717/peerj-cs.2329 (PMC11623231; doi:10.7717/peerj-cs.2329)
Supplement: Supplemental Information 5 [file peerj-cs-10-2329-s005.zip › 重新上传代码-code/Plug-and-Play-Module/Activations.py]

import torch
import torch.nn.functional as F


class SwishImplementation(torch.autograd.Function):
    @staticmethod
    def forward(ctx, i):
        ctx.save_for_backward(i)
        return i * torch.sigmoid(i)

    @staticmethod
    def backward(ctx, grad_output):
        sigmoid_i = torch.sigmoid(ctx.saved_variables[0])
        return grad_output * (sigmoid_i * (1 + ctx.saved_variables[0] *
                                           (1 - sigmoid_i)))


class MemoryEfficientSwish(nn.Module):
    def forward(self, x):
        return SwishImplementation.apply(x)


class Swish(nn.Module):
    def forward(self, x):
        return x.mul_(torch.sigmoid(x))


class Mish(nn.Module):  # https://github.com/digantamisra98/Mish
    def forward(self, x):
        return x.mul_(F.softplus(x).tanh())
