# Supplementary material for: Spatial layout optimization model integrating layered attention mechanism in the development of smart tourism management
Source: PeerJ Comput Sci. 2024 Oct 9;10:e2329. doi: 10.7717/peerj-cs.2329 (PMC11623231; doi:10.7717/peerj-cs.2329)
Supplement: Supplemental Information 5 [file peerj-cs-10-2329-s005.zip › 重新上传代码-code/Plug-and-Play-Module/CondConv.py]

# https://github.com/nibuiro/CondConv-pytorch/blob/master/condconv/condconv.py

import functools

import torch
from torch import nn
import torch.nn.functional as F
from torch.nn.modules.conv import _ConvNd
from torch.nn.modules.utils import _pair
from torch.nn.parameter import Parameter


class _routing(nn.Module):

    def __init__(self, in_channels, num_experts, dropout_rate):
        super(_routing, self).__init__()
        
        self.dropout = nn.Dropout(dropout_rate)
        self.fc = nn.Linear(in_channels, num_experts)

    def forward(self, x):
        x = torch.flatten(x)
        x = self.dropout(x)
        x = self.fc(x)
        return F.sigmoid(x)
    

class CondConv2D(_ConvNd):
    r"""Learn specialized convolutional kernels for each example.
    As described in the paper
    `CondConv: Conditionally Parameterized Convolutions for Efficient Inference`_ ,
    conditionally parameterized convolutions (CondConv), 
    which challenge the paradigm of static convolutional kernels 
    by computing convolutional kernels as a function of the input.
    Args:
        in_channels (int): Number of channels in the input image
        out_channels (int): Number of channels produced by the convolution
        kernel_size (int or tuple): Size of the convolving kernel
        stride (int or tuple, optional): Stride of the convolution. Default: 1
        padding (int or tuple, optional): Zero-padding added to both sides of the input. Default: 0
        padding_mode (string, optional): ``'zeros'``, ``'reflect'``, ``'replicate'`` or ``'circular'``. Default: ``'zeros'``
        dilation (int or tuple, optional): Spacing between kernel elements. Default: 1
        groups (int, optional): Number of blocked connections from input channels to output channels. Default: 1
        bias (bool, optional): If ``True``, adds a learnable bias to the output. Default: ``True``
        num_experts (int): Number of experts per layer 
    Shape:
        - Input: :math:`(N, C_{in}, H_{in}, W_{in})`
        - Output: :math:`(N, C_{out}, H_{out}, W_{out})` where
          .. math::
              H_{out} = \left\lfloor\frac{H_{in}  + 2 \times \text{padding}[0] - \text{dilation}[0]
                        \times (\text{kernel\_size}[0] - 1) - 1}{\text{stride}[0]} + 1\right\rfloor
          .. math::
              W_{out} = \left\lfloor\frac{W_{in}  + 2 \times \text{padding}[1] - \text{dilation}[1]
                        \times (\text{kernel\_size}[1] - 1) - 1}{\text{stride}[1]} + 1\right\rfloor
    Attributes:
        weight (Tensor): the learnable weights of the module of shape
                         :math:`(\text{out\_channels}, \frac{\text{in\_channels}}{\text{groups}},`
                         :math:`\text{kernel\_size[0]}, \text{kernel\_size[1]})`.
                         The values of these weights are sampled from
                         :math:`\mathcal{U}(-\sqrt{k}, \sqrt{k})` where
                         :math:`k = \frac{groups}{C_\text{in} * \prod_{i=0}^{1}\text{kernel\_size}[i]}`
        bias (Tensor):   the learnable bias of the module of shape (out_channels). If :attr:`bias` is ``True``,
                         then the values of these weights are
                         sampled from :math:`\mathcal{U}(-\sqrt{k}, \sqrt{k})` where
                         :math:`k = \frac{groups}{C_\text{in} * \prod_{i=0}^{1}\text{kernel\_size}[i]}`
    .. _CondConv: Conditionally Parameterized Convolutions for Efficient Inference:
       https://arxiv.org/abs/1904.04971
    """

    def __init__(self, in_channels, out_channels, kernel_size, stride=1,
                 padding=0, dilation=1, groups=1,
                 bias=True, padding_mode='zeros', num_experts=3, dropout_rate=0.2):
        kernel_size = _pair(kernel_size)
        stride = _pair(stride)
        padding = _pair(padding)
        dilation = _pair(dilation)
        super(CondConv2D, self).__init__(
            in_channels, out_channels, kernel_size, stride, padding, dilation,
            False, _pair(0), groups, bias, padding_mode)

        self._avg_pooling = functools.partial(F.adaptive_avg_pool2d, output_size=(1, 1))
        self._routing_fn = _routing(in_channels, num_experts, dropout_rate)
        
        self.weight = Parameter(torch.Tensor(
            num_experts, out_channels, in_channels // groups, *kernel_size))
        
        self.reset_parameters()

    def _conv_forward(self, input, weight):
        if self.padding_mode != 'zeros':
            return F.conv2d(F.pad(input, self._padding_repeated_twice, mode=self.padding_mode),
                            weight, self.bias, self.stride,
                            _pair(0), self.dilation, self.groups)
        return F.conv2d(input, weight, self.bias, self.stride,
                        self.padding, self.dilation, self.groups)
    
    def forward(self, inputs):
        b, _, _, _ = inputs.size()
        res = []
        for input in inputs:
            input = input.unsqueeze(0)
            pooled_inputs = self._avg_pooling(input)
            routing_weights = self._routing_fn(pooled_inputs)
            kernels = torch.sum(routing_weights[: ,None, None, None, None] * self.weight, 0)
            out = self._conv_forward(input, kernels)
            res.append(out)
        return torch.cat(res, dim=0)
