# Supplementary material for: Spatial layout optimization model integrating layered attention mechanism in the development of smart tourism management
Source: PeerJ Comput Sci. 2024 Oct 9;10:e2329. doi: 10.7717/peerj-cs.2329 (PMC11623231; doi:10.7717/peerj-cs.2329)
Supplement: Supplemental Information 5 [file peerj-cs-10-2329-s005.zip › 重新上传代码-code/Plug-and-Play-Module/DepthWiseConv.py]

import torch.nn as nn


class DWConv(nn.Module):
    def __init__(self, in_plane, out_plane):
        super(DWConv, self).__init__()
        self.depth_conv = nn.Conv2d(in_channels=in_plane,
                                    out_channels=in_plane,
                                    kernel_size=3,
                                    stride=1,
                                    padding=1,
                                    groups=in_plane)
        self.point_conv = nn.Conv2d(in_channels=in_plane,
                                    out_channels=out_plane,
                                    kernel_size=1,
                                    stride=1,
                                    padding=0,
                                    groups=1)

    def forward(self, x):
        x = self.depth_conv(x)
        x = self.point_conv(x)
        return x
