# Supplementary material for: Spatial layout optimization model integrating layered attention mechanism in the development of smart tourism management
Source: PeerJ Comput Sci. 2024 Oct 9;10:e2329. doi: 10.7717/peerj-cs.2329 (PMC11623231; doi:10.7717/peerj-cs.2329)
Supplement: Supplemental Information 5 [file peerj-cs-10-2329-s005.zip › 重新上传代码-code/Plug-and-Play-Module/EffNetBlock.py]

'''
EffNet: AN EFFICIENT STRUCTURE FOR CONVOLUTIONAL NEURAL NETWORKS
Implementation in Pytorch of Effnet.
https://arxiv.org/abs/1801.06434
'''
import torch.nn as nn

class Flatten(nn.Module):
    def forward(self, x):
        x = x.view(x.size()[0], -1)
        return x
     
class EffNet(nn.Module):

    def __init__(self, nb_classes=10, include_top=True, weights=None):
        super(EffNet, self).__init__()
        
        self.block1 = self.make_layers(32, 64)
        self.block2 = self.make_layers(64, 128)
        self.block3 = self.make_layers(128, 256)
        self.flatten = Flatten()
        self.linear = nn.Linear(4096, nb_classes)
        self.include_top = include_top
        self.weights = weights

    def make_layers(self, ch_in, ch_out):
        layers = [
            nn.Conv2d(3, ch_in, kernel_size=(1,1), stride=(1,1), bias=False, padding=0, dilation=(1,1)) if ch_in ==32 else nn.Conv2d(ch_in, ch_in, kernel_size=(1,1),stride=(1,1), bias=False, padding=0, dilation=(1,1)) ,
            self.make_post(ch_in),
            # DepthWiseConvolution2D
            nn.Conv2d(ch_in, 1 * ch_in, groups=ch_in, kernel_size=(1, 3),stride=(1,1), padding=(0,1), bias=False, dilation=(1,1)),
            self.make_post(ch_in),
            nn.MaxPool2d(kernel_size=(2,1), stride=(2,1)),
            # DepthWiseConvolution2D
            nn.Conv2d(ch_in, 1 * ch_in, groups=ch_in, kernel_size=(3, 1), stride=(1,1), padding=(1,0), bias=False, dilation=(1,1)),
            self.make_post(ch_in),
            nn.Conv2d(ch_in, ch_out, kernel_size=(1, 2), stride=(1, 2), bias=False, padding=(0,0), dilation=(1,1)),
            self.make_post(ch_out),
        ]
        return nn.Sequential(*layers)

    def make_post(self, ch_in):
        layers = [
            nn.LeakyReLU(0.3),
            nn.BatchNorm2d(ch_in, momentum=0.99)
        ]
        return nn.Sequential(*layers)

    def forward(self, x):
        x = self.block1(x)
        x = self.block2(x)
        x = self.block3(x)
        if self.include_top:
            x = self.flatten(x)
            x = self.linear(x)
        return x
