# Supplementary material for: Spatial layout optimization model integrating layered attention mechanism in the development of smart tourism management
Source: PeerJ Comput Sci. 2024 Oct 9;10:e2329. doi: 10.7717/peerj-cs.2329 (PMC11623231; doi:10.7717/peerj-cs.2329)
Supplement: Supplemental Information 5 [file peerj-cs-10-2329-s005.zip › 重新上传代码-code/Plug-and-Play-Module/FPT/grounding_trans.py]

import torch
from torch import nn
from torch.nn import functional as F
class GroundTrans(nn.Module):
    def __init__(self, in_channels, inter_channels=None, mode='dot', dimension=2, bn_layer=True):
        super(GroundTrans, self).__init__()
        assert dimension in [1, 2, 3]
        if mode not in ['gaussian', 'embedded', 'dot', 'concatenate']:
            raise ValueError('`mode` must be one of `gaussian`, `embedded`, `dot` or `concatenate`')
            
        self.mode = mode
        self.dimension = dimension

        self.in_channels = in_channels
        self.inter_channels = inter_channels

        if self.inter_channels is None:
            self.inter_channels = in_channels // 2
        
        if dimension == 3:
            conv_nd = nn.Conv3d
            max_pool_layer = nn.MaxPool3d(kernel_size=(1, 2, 2))
            bn = nn.BatchNorm3d

        elif dimension == 2:
            conv_nd = nn.Conv2d
            max_pool_layer = nn.MaxPool2d(kernel_size=(2, 2))
            bn = nn.BatchNorm2d

        else:
            conv_nd = nn.Conv1d
            max_pool_layer = nn.MaxPool1d(kernel_size=(2))
            bn = nn.BatchNorm1d

        self.g = conv_nd(in_channels=self.in_channels, out_channels=self.inter_channels, kernel_size=1)

        if bn_layer:
            self.W_z = nn.Sequential(
                    conv_nd(in_channels=self.inter_channels, out_channels=self.in_channels, kernel_size=1),
                    bn(self.in_channels)
                )
            nn.init.constant_(self.W_z[1].weight, 0)
            nn.init.constant_(self.W_z[1].bias, 0)
        else:
            self.W_z = conv_nd(in_channels=self.inter_channels, out_channels=self.in_channels, kernel_size=1)

            nn.init.constant_(self.W_z.weight, 0)
            nn.init.constant_(self.W_z.bias, 0)

        if self.mode == "embedded" or self.mode == "dot" or self.mode == "concatenate":
            self.theta = conv_nd(in_channels=self.in_channels, out_channels=self.inter_channels, kernel_size=1)
            self.phi = conv_nd(in_channels=self.in_channels, out_channels=self.inter_channels, kernel_size=1)
        
        if self.mode == "concatenate":
            self.W_f = nn.Sequential(
                    nn.Conv2d(in_channels=self.inter_channels * 2, out_channels=1, kernel_size=1),
                    nn.ReLU()
                )
            
    def forward(self, x_low, x_high):
        """
        args
            x: (N, C, T, H, W) for dimension=3; (N, C, H, W) for dimension 2; (N, C, T) for dimension 1
        """
        batch_size = x_low.size(0)
        g_x = self.g(x_high).view(batch_size, self.inter_channels, -1)
        g_x = g_x.permute(0, 2, 1)

        if self.mode == "gaussian":
            theta_x = x_low.view(batch_size, self.in_channels, -1)
            phi_x = x_high.view(batch_size, self.in_channels, -1)
            theta_x = theta_x.permute(0, 2, 1)
            f = torch.matmul(theta_x, phi_x)

        elif self.mode == "embedded" or self.mode == "dot":
            theta_x = self.theta(x_low).view(batch_size, self.inter_channels, -1)
            phi_x = self.phi(x_high).view(batch_size, self.inter_channels, -1)
            theta_x = theta_x.permute(0, 2, 1)
            f = torch.matmul(theta_x, phi_x)

        elif self.mode == "concatenate":
            theta_x = self.theta(x_low).view(batch_size, self.inter_channels, -1, 1)
            phi_x = self.phi(x_high).view(batch_size, self.inter_channels, 1, -1)
            
            h = theta_x.size(2)
            w = phi_x.size(3)
            theta_x = theta_x.repeat(1, 1, 1, w)
            phi_x = phi_x.repeat(1, 1, h, 1)
            concat = torch.cat([theta_x, phi_x], dim=1)
            f = self.W_f(concat)
            f = f.view(f.size(0), f.size(2), f.size(3))
        

        if self.mode == "gaussian" or self.mode == "embedded":
            f_div_C = F.softmax(f, dim=-1)
        elif self.mode == "dot" or self.mode == "concatenate":
            N = f.size(-1) # number of position in x
            f_div_C = f / N
        y = torch.matmul(f_div_C, g_x)
        
        y = y.permute(0, 2, 1).contiguous()
        y = y.view(batch_size, self.inter_channels, *x_low.size()[2:])
    
        z = self.W_z(y)
        return z
