# Supplementary material for: Spatial layout optimization model integrating layered attention mechanism in the development of smart tourism management
Source: PeerJ Comput Sci. 2024 Oct 9;10:e2329. doi: 10.7717/peerj-cs.2329 (PMC11623231; doi:10.7717/peerj-cs.2329)
Supplement: Supplemental Information 5 [file peerj-cs-10-2329-s005.zip › 重新上传代码-code/Plug-and-Play-Module/FuseBNConv.py]

import torch 

def fuse_conv_and_bn(conv, bn):
    # https://tehnokv.com/posts/fusing-batchnorm-and-conv/
    with torch.no_grad():
        # init
        fusedconv = torch.nn.Conv2d(conv.in_channels,
                                    conv.out_channels,
                                    kernel_size=conv.kernel_size,
                                    stride=conv.stride,
                                    padding=conv.padding,
                                    bias=True)

        # prepare filters
        w_conv = conv.weight.clone().view(conv.out_channels, -1)
        w_bn = torch.diag(bn.weight.div(torch.sqrt(bn.eps + bn.running_var)))
        fusedconv.weight.copy_(torch.mm(w_bn, w_conv).view(fusedconv.weight.size()))

        # prepare spatial bias
        if conv.bias is not None:
            b_conv = conv.bias
        else:
            b_conv = torch.zeros(conv.weight.size(0))
        b_bn = bn.bias - bn.weight.mul(bn.running_mean).div(torch.sqrt(bn.running_var + bn.eps))
        fusedconv.bias.copy_(torch.mm(w_bn, b_conv.reshape(-1, 1)).reshape(-1) + b_bn)

        return fusedconv
