# Supplementary material for: Spatial layout optimization model integrating layered attention mechanism in the development of smart tourism management
Source: PeerJ Comput Sci. 2024 Oct 9;10:e2329. doi: 10.7717/peerj-cs.2329 (PMC11623231; doi:10.7717/peerj-cs.2329)
Supplement: Supplemental Information 5 [file peerj-cs-10-2329-s005.zip › 重新上传代码-code/Plug-and-Play-Module/GhostModule.py]

import torch.nn as nn
import math
import torch

class GhostModule(nn.Module):
    def __init__(self, inp, oup, kernel_size=1, ratio=2, dw_size=3, stride=1, relu=True):
        super(GhostModule, self).__init__()
        self.oup = oup
        init_channels = math.ceil(oup / ratio)
        new_channels = init_channels*(ratio-1)

        self.primary_conv = nn.Sequential(
            nn.Conv2d(inp, init_channels, kernel_size,
                      stride, kernel_size//2, bias=False),
            nn.BatchNorm2d(init_channels),
            nn.ReLU(inplace=True) if relu else nn.Sequential(),
        )

        self.cheap_operation = nn.Sequential(
            nn.Conv2d(init_channels, new_channels, dw_size, 1,
                      dw_size//2, groups=init_channels, bias=False),
            nn.BatchNorm2d(new_channels),
            nn.ReLU(inplace=True) if relu else nn.Sequential(),
        )

    def forward(self, x):
        x1 = self.primary_conv(x)
        x2 = self.cheap_operation(x1)
        out = torch.cat([x1, x2], dim=1)
        return out[:, :self.oup, :, :]


if __name__ == "__main__":
    model = GhostModule(128, 256, 3)

    in_tensor = torch.zeros((2, 128, 64, 64))

    out_tensor = model(in_tensor)

    print(out_tensor.shape)
