# Supplementary material for: Spatial layout optimization model integrating layered attention mechanism in the development of smart tourism management
Source: PeerJ Comput Sci. 2024 Oct 9;10:e2329. doi: 10.7717/peerj-cs.2329 (PMC11623231; doi:10.7717/peerj-cs.2329)
Supplement: Supplemental Information 5 [file peerj-cs-10-2329-s005.zip › 重新上传代码-code/Plug-and-Play-Module/MixedDepthwiseConv.py]

import numpy as np
import torch
import torch.nn as nn


class MixConv2d(nn.Module):  # MixConv: Mixed Depthwise Convolutional Kernels https://arxiv.org/abs/1907.09595
    def __init__(self, in_ch, out_ch, k=(3, 5, 7), stride=1, dilation=1, bias=True, method='equal_params'):
        super(MixConv2d, self).__init__()

        groups = len(k)
        if method == 'equal_ch':  # equal channels per group
            i = torch.linspace(0, groups - 1E-6, out_ch).floor()  # out_ch indices
            ch = [(i == g).sum() for g in range(groups)]
        else:  # 'equal_params': equal parameter count per group
            b = [out_ch] + [0] * groups
            a = np.eye(groups + 1, groups, k=-1)
            a -= np.roll(a, 1, axis=1)
            a *= np.array(k) ** 2
            a[0] = 1
            ch = np.linalg.lstsq(a, b, rcond=None)[0].round().astype(int)  # solve for equal weight indices, ax = b

        self.m = nn.ModuleList([nn.Conv2d(in_channels=in_ch,
                                          out_channels=ch[g],
                                          kernel_size=k[g],
                                          stride=stride,
                                          padding=k[g] // 2,  # 'same' pad
                                          dilation=dilation,
                                          bias=bias) for g in range(groups)])

    def forward(self, x):
        return torch.cat([m(x) for m in self.m], 1)
