# Supplementary material for: Spatial layout optimization model integrating layered attention mechanism in the development of smart tourism management
Source: PeerJ Comput Sci. 2024 Oct 9;10:e2329. doi: 10.7717/peerj-cs.2329 (PMC11623231; doi:10.7717/peerj-cs.2329)
Supplement: Supplemental Information 5 [file peerj-cs-10-2329-s005.zip › 重新上传代码-code/Plug-and-Play-Module/PSConv.py]

# arxiv: https://arxiv.org/abs/2007.06191
# source: https://github.com/d-li14/PSConv/blob/fefe40d998/mmdet/models/utils/psconv.py

import torch
import torch.nn as nn


class PSConv2d(nn.Module):
    def __init__(self, in_channels, out_channels, kernel_size=3, stride=1, padding=1, dilation=1, parts=4, bias=False):
        super(PSConv2d, self).__init__()
        self.gwconv = nn.Conv2d(in_channels, out_channels, kernel_size, stride, dilation, dilation, groups=parts, bias=bias)
        self.gwconv_shift = nn.Conv2d(in_channels, out_channels, kernel_size, stride, 2 * dilation, 2 * dilation, groups=parts, bias=bias)
        self.conv = nn.Conv2d(in_channels, out_channels, kernel_size, stride, padding, bias=bias)

        def backward_hook(grad):
            out = grad.clone()
            out[self.mask] = 0
            return out

        self.mask = torch.zeros(self.conv.weight.shape).byte().cuda()
        _in_channels = in_channels // parts
        _out_channels = out_channels // parts
        for i in range(parts):
            self.mask[i * _out_channels: (i + 1) * _out_channels, i * _in_channels: (i + 1) * _in_channels, : , :] = 1
            self.mask[(i + parts//2)%parts * _out_channels: ((i + parts//2)%parts + 1) * _out_channels, i * _in_channels: (i + 1) * _in_channels, :, :] = 1
        self.conv.weight.data[self.mask] = 0
        self.conv.weight.register_hook(backward_hook)

    def forward(self, x):
        x1, x2 = x.chunk(2, dim=1)
        x_shift = self.gwconv_shift(torch.cat((x2, x1), dim=1))
        return self.gwconv(x) + self.conv(x) + x_shift


# PSConv-based Group Convolution
class PSGConv2d(nn.Module):
    def __init__(self, in_channels, out_channels, kernel_size=3, stride=1, padding=1, dilation=1, groups=1, parts=4, bias=False):
        super(PSGConv2d, self).__init__()
        self.gwconv = nn.Conv2d(in_channels, out_channels, kernel_size, stride, dilation, dilation, groups=groups * parts, bias=bias)
        self.gwconv_shift = nn.Conv2d(in_channels, out_channels, kernel_size, stride, 2 * dilation, 2 * dilation, groups=groups * parts, bias=bias)
        self.conv = nn.Conv2d(in_channels, out_channels, kernel_size, stride, padding, groups=groups, bias=bias)

        def backward_hook(grad):
            out = grad.clone()
            out[self.mask] = 0
            return out

        self.mask = torch.zeros(self.conv.weight.shape).byte().cuda()
        _in_channels = in_channels // (groups * parts)
        _out_channels = out_channels // (groups * parts)
        for i in range(parts):
            for j in range(groups):
                self.mask[(i + j * groups) * _out_channels: (i + j * groups + 1) * _out_channels, i * _in_channels: (i + 1) * _in_channels, : , :] = 1
                self.mask[((i + parts // 2) % parts + j * groups) * _out_channels: ((i + parts // 2) % parts + j * groups + 1) * _out_channels, i * _in_channels: (i + 1) * _in_channels, :, :] = 1
        self.conv.weight.data[self.mask] = 0
        self.conv.weight.register_hook(backward_hook)
        self.groups = groups

    def forward(self, x):
        x_split = (z.chunk(2, dim=1) for z in x.chunk(self.groups, dim=1))
        x_merge = torch.cat(tuple(torch.cat((x2, x1), dim=1) for (x1, x2) in x_split), dim=1)
        x_shift = self.gwconv_shift(x_merge)
        return self.gwconv(x) + self.conv(x) + x_shift
