# Supplementary material for: Spatial layout optimization model integrating layered attention mechanism in the development of smart tourism management
Source: PeerJ Comput Sci. 2024 Oct 9;10:e2329. doi: 10.7717/peerj-cs.2329 (PMC11623231; doi:10.7717/peerj-cs.2329)
Supplement: Supplemental Information 5 [file peerj-cs-10-2329-s005.zip › 重新上传代码-code/Plug-and-Play-Module/SPConv.py]

import torch.nn as nn

'''
https://github.com/qiulinzhang/SPConv.pytorch
'''

class SPConv_3x3(nn.Module):
    def __init__(self, inplanes, outplanes, stride=1, ratio=0.5, reduction=16):
        super(SPConv_3x3, self).__init__()
        self.inplanes_3x3 = int(inplanes*ratio)
        self.inplanes_1x1 = inplanes - self.inplanes_3x3
        self.outplanes_3x3 = int(outplanes*ratio)
        self.outplanes_1x1 = outplanes - self.outplanes_3x3
        self.outplanes = outplanes
        self.stride = stride

        self.gwc = nn.Conv2d(self.inplanes_3x3, self.outplanes, kernel_size=3, stride=self.stride,
                             padding=1, groups=2, bias=False)
        self.pwc = nn.Conv2d(self.inplanes_3x3, self.outplanes, kernel_size=1, bias=False)

        self.conv1x1 = nn.Conv2d(self.inplanes_1x1, self.outplanes,kernel_size=1)
        self.avgpool_s2_1 = nn.AvgPool2d(kernel_size=2,stride=2)
        self.avgpool_s2_3 = nn.AvgPool2d(kernel_size=2, stride=2)
        self.avgpool_add_1 = nn.AdaptiveAvgPool2d(1)
        self.avgpool_add_3 = nn.AdaptiveAvgPool2d(1)
        self.bn1 = nn.BatchNorm2d(self.outplanes)
        self.bn2 = nn.BatchNorm2d(self.outplanes)
        self.ratio = ratio
        self.groups = int(1/self.ratio)
    def forward(self, x):
        b, c, _, _ = x.size()


        x_3x3 = x[:,:int(c*self.ratio),:,:]
        x_1x1 = x[:,int(c*self.ratio):,:,:]
        out_3x3_gwc = self.gwc(x_3x3)
        if self.stride ==2:
            x_3x3 = self.avgpool_s2_3(x_3x3)
        out_3x3_pwc = self.pwc(x_3x3)
        out_3x3 = out_3x3_gwc + out_3x3_pwc
        out_3x3 = self.bn1(out_3x3)
        out_3x3_ratio = self.avgpool_add_3(out_3x3).squeeze()

        # use avgpool first to reduce information lost
        if self.stride == 2:
            x_1x1_se = self.avgpool_s2_1(x_1x1_se)

        out_1x1 = self.conv1x1(x_1x1)
        out_1x1 = self.bn2(out_1x1)
        out_1x1_ratio = self.avgpool_add_1(out_1x1).squeeze()

        out_31_ratio = torch.stack((out_3x3_ratio, out_1x1_ratio), 2)
        out_31_ratio = nn.Softmax(dim=2)(out_31_ratio)
        out = out_1x1 * (out_31_ratio[:,:,1].view(b, self.outplanes, 1, 1).expand_as(out_1x1))\
              + out_3x3 * (out_31_ratio[:,:,0].view(b, self.outplanes, 1, 1).expand_as(out_3x3))

        return out
