# Supplementary material for: Spatial layout optimization model integrating layered attention mechanism in the development of smart tourism management
Source: PeerJ Comput Sci. 2024 Oct 9;10:e2329. doi: 10.7717/peerj-cs.2329 (PMC11623231; doi:10.7717/peerj-cs.2329)
Supplement: Supplemental Information 5 [file peerj-cs-10-2329-s005.zip › 重新上传代码-code/Plug-and-Play-Module/SematicEmbbedBlock.py]

import torch.nn as nn

"""
https://zhuanlan.zhihu.com/p/76378871
arxiv: 1804.03821
ExFuse
"""

class SematicEmbbedBlock(nn.Module):
    def __init__(self, high_in_plane, low_in_plane, out_plane):
        super(SematicEmbbedBlock, self).__init__()
        self.conv3x3 = nn.Conv2d(high_in_plane, out_plane, 3, 1, 1)
        self.upsample = nn.UpsamplingBilinear2d(scale_factor=2)

        self.conv1x1 = nn.Conv2d(low_in_plane, out_plane, 1)

    def forward(self, high_x, low_x):
        high_x = self.upsample(self.conv3x3(high_x))
        low_x = self.conv1x1(low_x)
        return high_x * low_x
