# Supplementary material for: Spatial layout optimization model integrating layered attention mechanism in the development of smart tourism management
Source: PeerJ Comput Sci. 2024 Oct 9;10:e2329. doi: 10.7717/peerj-cs.2329 (PMC11623231; doi:10.7717/peerj-cs.2329)
Supplement: Supplemental Information 5 [file peerj-cs-10-2329-s005.zip › 重新上传代码-code/Plug-and-Play-Module/StripPooling.py]

import torch
import torch.nn as nn

import torch.nn.functional as F

'''
https://www.cnblogs.com/YongQiVisionIMAX/p/12630769.html
https://github.com/Andrew-Qibin/SPNet/blob/master/models/spnet.py
'''


class StripPooling(nn.Module):
    def __init__(self, in_channels, pool_size, norm_layer, up_kwargs):
        super(StripPooling, self).__init__()
        self.pool1 = nn.AdaptiveAvgPool2d(pool_size[0])
        self.pool2 = nn.AdaptiveAvgPool2d(pool_size[1])

        self.pool3 = nn.AdaptiveAvgPool2d((1, None))
        self.pool4 = nn.AdaptiveAvgPool2d((None, 1))

        inter_channels = int(in_channels/4)

        self.conv1_1 = nn.Sequential(nn.Conv2d(in_channels, inter_channels, 1, bias=False),
                                     norm_layer(inter_channels),
                                     nn.ReLU(True))
        self.conv1_2 = nn.Sequential(nn.Conv2d(in_channels, inter_channels, 1, bias=False),
                                     norm_layer(inter_channels),
                                     nn.ReLU(True))

        self.conv2_0 = nn.Sequential(nn.Conv2d(inter_channels, inter_channels, 3, 1, 1, bias=False),
                                     norm_layer(inter_channels))
        self.conv2_1 = nn.Sequential(nn.Conv2d(inter_channels, inter_channels, 3, 1, 1, bias=False),
                                     norm_layer(inter_channels))
        self.conv2_2 = nn.Sequential(nn.Conv2d(inter_channels, inter_channels, 3, 1, 1, bias=False),
                                     norm_layer(inter_channels))
        self.conv2_3 = nn.Sequential(nn.Conv2d(inter_channels, inter_channels, (1, 3), 1, (0, 1), bias=False),
                                     norm_layer(inter_channels))
        self.conv2_4 = nn.Sequential(nn.Conv2d(inter_channels, inter_channels, (3, 1), 1, (1, 0), bias=False),
                                     norm_layer(inter_channels))
        self.conv2_5 = nn.Sequential(nn.Conv2d(inter_channels, inter_channels, 3, 1, 1, bias=False),
                                     norm_layer(inter_channels),
                                     nn.ReLU(True))
        self.conv2_6 = nn.Sequential(nn.Conv2d(inter_channels, inter_channels, 3, 1, 1, bias=False),
                                     norm_layer(inter_channels),
                                     nn.ReLU(True))
        self.conv3 = nn.Sequential(nn.Conv2d(inter_channels*2, in_channels, 1, bias=False),
                                   norm_layer(in_channels))
        # bilinear interpolate options
        self._up_kwargs = up_kwargs

    def forward(self, x):
        _, _, h, w = x.size()
        x1 = self.conv1_1(x)
        x2 = self.conv1_2(x)

        x2_1 = self.conv2_0(x1)

        x2_2 = F.interpolate(self.conv2_1(self.pool1(x1)),
                             (h, w), **self._up_kwargs)
        x2_3 = F.interpolate(self.conv2_2(self.pool2(x1)),
                             (h, w), **self._up_kwargs)
        x2_4 = F.interpolate(self.conv2_3(self.pool3(x2)),
                             (h, w), **self._up_kwargs)
        x2_5 = F.interpolate(self.conv2_4(self.pool4(x2)),
                             (h, w), **self._up_kwargs)

        x1 = self.conv2_5(F.relu_(x2_1 + x2_2 + x2_3))
        x2 = self.conv2_6(F.relu_(x2_5 + x2_4))
        out = self.conv3(torch.cat([x1, x2], dim=1))

        return F.relu_(x + out)


class PyramidPooling(nn.Module):
    """
    Reference:
        Zhao, Hengshuang, et al. *"Pyramid scene parsing network."*
    """

    def __init__(self, in_channels, norm_layer, up_kwargs):
        super(PyramidPooling, self).__init__()
        self.pool1 = nn.AdaptiveAvgPool2d(1)
        self.pool2 = nn.AdaptiveAvgPool2d(2)
        self.pool3 = nn.AdaptiveAvgPool2d(3)
        self.pool4 = nn.AdaptiveAvgPool2d(6)

        out_channels = int(in_channels/4)
        self.conv1 = nn.Sequential(nn.Conv2d(in_channels, out_channels, 1, bias=False),
                                   norm_layer(out_channels),
                                   nn.ReLU(True))
        self.conv2 = nn.Sequential(nn.Conv2d(in_channels, out_channels, 1, bias=False),
                                   norm_layer(out_channels),
                                   nn.ReLU(True))
        self.conv3 = nn.Sequential(nn.Conv2d(in_channels, out_channels, 1, bias=False),
                                   norm_layer(out_channels),
                                   nn.ReLU(True))
        self.conv4 = nn.Sequential(nn.Conv2d(in_channels, out_channels, 1, bias=False),
                                   norm_layer(out_channels),
                                   nn.ReLU(True))
        # bilinear interpolate options
        self._up_kwargs = up_kwargs

    def forward(self, x):
        _, _, h, w = x.size()
        feat1 = F.interpolate(self.conv1(self.pool1(x)),
                              (h, w), **self._up_kwargs)
        feat2 = F.interpolate(self.conv2(self.pool2(x)),
                              (h, w), **self._up_kwargs)
        feat3 = F.interpolate(self.conv3(self.pool3(x)),
                              (h, w), **self._up_kwargs)
        feat4 = F.interpolate(self.conv4(self.pool4(x)),
                              (h, w), **self._up_kwargs)
        return torch.cat((x, feat1, feat2, feat3, feat4), 1)


class SPHead(nn.Module):
    def __init__(self, in_channels, out_channels, norm_layer, up_kwargs):
        super(SPHead, self).__init__()
        inter_channels = in_channels // 2
        self.trans_layer = nn.Sequential(nn.Conv2d(in_channels, inter_channels, 1, 1, 0, bias=False),
                                         norm_layer(inter_channels),
                                         nn.ReLU(True)
                                         )
        self.strip_pool1 = StripPooling(
            inter_channels, (20, 12), norm_layer, up_kwargs)
        self.strip_pool2 = StripPooling(
            inter_channels, (20, 12), norm_layer, up_kwargs)
        self.score_layer = nn.Sequential(nn.Conv2d(inter_channels, inter_channels // 2, 3, 1, 1, bias=False),
                                         norm_layer(inter_channels // 2),
                                         nn.ReLU(True),
                                         nn.Dropout2d(0.1, False),
                                         nn.Conv2d(inter_channels // 2, out_channels, 1))

    def forward(self, x):
        x = self.trans_layer(x)
        x = self.strip_pool1(x)
        x = self.strip_pool2(x)
        x = self.score_layer(x)
        return x
