# Supplementary material for: Spatial layout optimization model integrating layered attention mechanism in the development of smart tourism management
Source: PeerJ Comput Sci. 2024 Oct 9;10:e2329. doi: 10.7717/peerj-cs.2329 (PMC11623231; doi:10.7717/peerj-cs.2329)
Supplement: Supplemental Information 5 [file peerj-cs-10-2329-s005.zip › 重新上传代码-code/Plug-and-Play-Module/ULSAM.py]

# source:https://github.com/Nandan91/ULSAM/blob/master/ulsam.py
# arxiv: https://arxiv.org/abs/2006.15102
import torch
import torch.nn as nn

torch.set_default_tensor_type(torch.cuda.FloatTensor)


class SubSpace(nn.Module):
    """
    Subspace class.
    ...
    Attributes
    ----------
    nin : int
        number of input feature volume.
    Methods
    -------
    __init__(nin)
        initialize method.
    forward(x)
        forward pass.
    """

    def __init__(self, nin):
        super(SubSpace, self).__init__()
        self.conv_dws = nn.Conv2d(
            nin, nin, kernel_size=1, stride=1, padding=0, groups=nin
        )
        self.bn_dws = nn.BatchNorm2d(nin, momentum=0.9)
        self.relu_dws = nn.ReLU(inplace=False)

        self.maxpool = nn.MaxPool2d(kernel_size=3, stride=1, padding=1)

        self.conv_point = nn.Conv2d(
            nin, 1, kernel_size=1, stride=1, padding=0, groups=1
        )
        self.bn_point = nn.BatchNorm2d(1, momentum=0.9)
        self.relu_point = nn.ReLU(inplace=False)

        self.softmax = nn.Softmax(dim=2)

    def forward(self, x):
        out = self.conv_dws(x)
        out = self.bn_dws(out)
        out = self.relu_dws(out)

        out = self.maxpool(x)

        out = self.conv_point(out)
        out = self.bn_point(out)
        out = self.relu_point(out)

        m, n, p, q = out.shape
        out = self.softmax(out.view(m, n, -1))
        out = out.view(m, n, p, q)

        out = out.expand(x.shape[0], x.shape[1], x.shape[2], x.shape[3])

        out = torch.mul(out, x)

        out = out + x

        return out


class ULSAM(nn.Module):
    """
    Grouped Attention Block having multiple (num_splits) Subspaces.
    ...
    Attributes
    ----------
    nin : int
        number of input feature volume.
    nout : int
        number of output feature maps
    h : int
        height of a input feature map
    w : int
        width of a input feature map
    num_splits : int
        number of subspaces
    Methods
    -------
    __init__(nin)
        initialize method.
    forward(x)
        forward pass.
    """

    def __init__(self, nin, nout, h, w, num_splits):
        super(ULSAM, self).__init__()

        assert nin % num_splits == 0

        self.nin = nin
        self.nout = nout
        self.h = h
        self.w = w
        self.num_splits = num_splits

        self.subspaces = nn.ModuleList(
            [SubSpace(int(self.nin / self.num_splits)) for i in range(self.num_splits)]
        )

    def forward(self, x):
        group_size = int(self.nin / self.num_splits)

        # split at batch dimension
        sub_feat = torch.chunk(x, self.num_splits, dim=1)

        out = []
        for idx, l in enumerate(self.subspaces):
            out.append(self.subspaces[idx](sub_feat[idx]))

        out = torch.cat(out, dim=1)

        return out


# for debug
# print(ULSAM(64, 64, 112, 112, 4))
