# Supplementary material for: Spatial layout optimization model integrating layered attention mechanism in the development of smart tourism management
Source: PeerJ Comput Sci. 2024 Oct 9;10:e2329. doi: 10.7717/peerj-cs.2329 (PMC11623231; doi:10.7717/peerj-cs.2329)
Supplement: Supplemental Information 5 [file peerj-cs-10-2329-s005.zip › 重新上传代码-code/Plug-and-Play-Module/UsefullTools.py]

import torch.nn.functional as F
import torch.nn as nn
import torch 

class Flatten(nn.Module):
    # Use after nn.AdaptiveAvgPool2d(1) to remove last 2 dimensions
    def forward(self, x):
        return x.view(x.size(0), -1)


class Concat(nn.Module):
    # Concatenate a list of tensors along dimension
    def __init__(self, dimension=1):
        super(Concat, self).__init__()
        self.d = dimension

    def forward(self, x):
        return torch.cat(x, self.d)


class FeatureConcat(nn.Module):
    def __init__(self, layers):
        super(FeatureConcat, self).__init__()
        self.layers = layers  # layer indices
        self.multiple = len(layers) > 1  # multiple layers flag

    def forward(self, x, outputs):
        return torch.cat([outputs[i] for i in self.layers], 1) if self.multiple else outputs[self.layers[0]]

class GlobalAvgPool2d(nn.Module):
    def __init__(self):
        """Global average pooling over the input's spatial dimensions"""
        super(GlobalAvgPool2d, self).__init__()

    def forward(self, inputs):
        return F.adaptive_avg_pool2d(inputs, 1).view(inputs.size(0), -1)

class GramMatrix(nn.Module):
    r""" Gram Matrix for a 4D convolutional featuremaps as a mini-batch
    .. math::
        \mathcal{G} = \sum_{h=1}^{H_i}\sum_{w=1}^{W_i} \mathcal{F}_{h,w}\mathcal{F}_{h,w}^T
    """
    def forward(self, y):
        (b, ch, h, w) = y.size()
        features = y.view(b, ch, w * h)
        features_t = features.transpose(1, 2)
        gram = features.bmm(features_t) / (ch * h * w)
        return gram

class View(nn.Module):
    """Reshape the input into different size, an inplace operator, support
    SelfParallel mode.
    """
    def __init__(self, *args):
        super(View, self).__init__()
        if len(args) == 1 and isinstance(args[0], torch.Size):
            self.size = args[0]
        else:
            self.size = torch.Size(args)

    def forward(self, input):
        return input.view(self.size)

class Sum(nn.Module):
    def __init__(self, dim, keep_dim=False):
        super(Sum, self).__init__()
        self.dim = dim
        self.keep_dim = keep_dim

    def forward(self, input):
        return input.sum(self.dim, self.keep_dim)

class Mean(nn.Module):
    def __init__(self, dim, keep_dim=False):
        super(Mean, self).__init__()
        self.dim = dim
        self.keep_dim = keep_dim

    def forward(self, input):
        return input.mean(self.dim, self.keep_dim)

class Normalize(nn.Module):
    r"""Performs :math:`L_p` normalization of inputs over specified dimension.
    Does:
    .. math::
        v = \frac{v}{\max(\lVert v \rVert_p, \epsilon)}
    for each subtensor v over dimension dim of input. Each subtensor is
    flattened into a vector, i.e. :math:`\lVert v \rVert_p` is not a matrix
    norm.
    With default arguments normalizes over the second dimension with Euclidean
    norm.
    Args:
        p (float): the exponent value in the norm formulation. Default: 2
        dim (int): the dimension to reduce. Default: 1
    """
    def __init__(self, p=2, dim=1):
        super(Normalize, self).__init__()
        self.p = p
        self.dim = dim

    def forward(self, x):
        return F.normalize(x, self.p, self.dim, eps=1e-8)
