# Supplementary material for: Spatial layout optimization model integrating layered attention mechanism in the development of smart tourism management
Source: PeerJ Comput Sci. 2024 Oct 9;10:e2329. doi: 10.7717/peerj-cs.2329 (PMC11623231; doi:10.7717/peerj-cs.2329)
Supplement: Supplemental Information 5 [file peerj-cs-10-2329-s005.zip › 重新上传代码-code/Plug-and-Play-Module/WeightedFeatureFusion.py]

import torch.nn as nn 
import torch 

# using in EffcientDet
class WeightedFeatureFusion(nn.Module):  # weighted sum of 2 or more layers https://arxiv.org/abs/1911.09070
    def __init__(self, layers, weight=False):
        super(WeightedFeatureFusion, self).__init__()
        self.layers = layers  # layer indices
        self.weight = weight  # apply weights boolean
        self.n = len(layers) + 1  # number of layers
        if weight:
            self.w = nn.Parameter(torch.zeros(self.n), requires_grad=True)  # layer weights

    def forward(self, x, outputs):
        # Weights
        if self.weight:
            w = torch.sigmoid(self.w) * (2 / self.n)  # sigmoid weights (0-1)
            x = x * w[0]

        # Fusion
        nx = x.shape[1]  # input channels
        for i in range(self.n - 1):
            a = outputs[self.layers[i]] * w[i + 1] if self.weight else outputs[self.layers[i]]  # feature to add
            na = a.shape[1]  # feature channels

            # Adjust channels
            if nx == na:  # same shape
                x = x + a
            elif nx > na:  # slice input
                x[:, :na] = x[:, :na] + a  # or a = nn.ZeroPad2d((0, 0, 0, 0, 0, dc))(a); x = x + a
            else:  # slice feature
                x = x + a[:, :nx]

        return x
