# Supplementary material for: Spatial layout optimization model integrating layered attention mechanism in the development of smart tourism management
Source: PeerJ Comput Sci. 2024 Oct 9;10:e2329. doi: 10.7717/peerj-cs.2329 (PMC11623231; doi:10.7717/peerj-cs.2329)
Supplement: Supplemental Information 5 [file peerj-cs-10-2329-s005.zip › 重新上传代码-code/sphinx/build/html/_sources/attention.rst.txt]

awesome attention in cv
########################

.. contents:: 文章目录

1 introduction
---------------

================
钢铁是怎样炼成的
================

-------------
保尔柯察基金
-------------

2 attentions 
-------------

  there are many attentions in computer vision
    but there is no one can summarize the attention modules
      pprp is the best person


3 implementation
-----------------

1. read a book
2. write a summary
3. close the book
   and try to replay the content in the book

- open the book
- close the book

.. code:: python

  import sys
  print(sys.__version__) 

.. code:: python

   import sys
   print(sys.version)


------------------------

参考式：

欢迎访问 reStructuredText_ 官方主页。


欢迎来到我的 music_ 音乐的士 

.. _music: https://github.com/pprp/
.. _reStructuredText: http://docutils.sf.net/

行内式：

pprp is a good person, `his hr is 
<https://mirrors.aliyun.com/>`_

自动标题链接：

这部分应该和 `2 attentions`_ 结合学习

图像测试：

.. image:: https://macplay.github.io/images/nikola.png
    :align: center
    :width: 334px

figure 测试：

.. figure:: https://macplay.github.io/images/nikola.png
    :align: center

    *are you ok*

Paragraph title..
"""""""""""""""""

脚注测试：

这是一个教主 [#]_

.. [#] 傻逼吧你


这是一个教主 [#]_

.. [#] 傻逼吧你


+------------------------+------------+----------+----------+
| Header row, column 1   | Header 2   | Header 3 | Header 4 |
| (header rows optional) |            |          |          |
+========================+============+==========+==========+
| body row 1, column 1   | column 2   | column 3 | column 4 |
+------------------------+------------+----------+----------+
| body row 2             | Cells may span columns.          |
+------------------------+------------+---------------------+
| body row 3             | Cells may  | - Table cells       |
+------------------------+ span rows. | - contain           |
| body row 4             |            | - body elements.    |
+------------------------+------------+---------------------+

=====  =====  ======
   Inputs     Output
------------  ------
  A      B    A or B
=====  =====  ======
False  False  False
True   True   True
=====  =====  ======
