# Supplementary material for: Spatial layout optimization model integrating layered attention mechanism in the development of smart tourism management
Source: PeerJ Comput Sci. 2024 Oct 9;10:e2329. doi: 10.7717/peerj-cs.2329 (PMC11623231; doi:10.7717/peerj-cs.2329)
Supplement: Supplemental Information 5 [file peerj-cs-10-2329-s005.zip › 重新上传代码-code/sphinx/build/html/_sources/index.rst.txt]

.. awesome-attention-module-in-cv documentation master file, created by
   sphinx-quickstart on Tue Feb 16 10:02:05 2021.
   You can adapt this file completely to your liking, but it should at least
   contain the root `toctree` directive.

Welcome to awesome-attention-module-in-cv's documentation!
==========================================================

.. toctree::
   :maxdepth: 2
   
   2021/index

   
   
   


Introduction
============ 
This is the introduction of demo。
