# Supplementary material for: Spatial layout optimization model integrating layered attention mechanism in the development of smart tourism management
Source: PeerJ Comput Sci. 2024 Oct 9;10:e2329. doi: 10.7717/peerj-cs.2329 (PMC11623231; doi:10.7717/peerj-cs.2329)
Supplement: Supplemental Information 5 [file peerj-cs-10-2329-s005.zip › 重新上传代码-code/sphinx/build/html/_sources/多目标跟踪快速入门.rst.txt]

零、序言
========

版权声明：此份电子书整理自公众号「GiantPandaCV 」, 版权所有 GiantPandaCV
, 禁止任何形式的 转载, 禁止传播、商用, 违者必究！ GiantPandaCV
公众号由专注于技术的一群 95 后创建,
专注于机器学习、深度学习、计算机视觉、图
像处理等领域。每天更新一到两篇相关推文,
希望在传播知识、分享知识的同时能够启发你。 欢迎关注我们的公众号
GiantPandaCV:

.. figure:: https://img-blog.csdnimg.cn/20200116212417846.jpg
   :alt: 扫码关注

   扫码关注

目前为止，我们已经推出了《从零开始学习 YOLOv3》和《从零开始学习
SSD》两个系列教程，方便 各位传阅，但是请注意版权归 GiantPandaCV
公众号所有，不可用于牟利，否则我们将保留起诉的权利。

一、多目标跟踪MOT16数据集介绍及评价指标
=======================================

1. 多目标跟踪
-------------

多目标跟踪处理的对象是视频，从视频的第一帧到最后一帧，里边有多个目标在不断运动。多目标跟踪的目的就是\ **将每个目标和其他目标进行区分开来，具体方法是给每个目标分配一个ID，并记录他们的轨迹。**

刚开始接触，可能觉得直接将目标检测的算法应用在视频的每一帧就可以完成这个任务了。实际上，目标检测的效果是很不稳定的，其实\ **最大的区别**\ 在于，仅仅使用目标检测无法给对象分配ID，并且跟踪能够优化整个跟踪过程，能让目标框更加稳定。

多目标跟踪中一个比较经典的和深度学习结合比较好的方法就是Detection Based
Tracking，对前后两帧进行目标检测检测，然后根据得到的前后两帧的所有目标进行匹配，从而维持ID。初学者接触比较多的就是SORT和Deep
SORT算法了。

2. MOT16数据集
--------------

MOT16数据集是在2016年提出来的用于衡量多目标跟踪检测和跟踪方法标准的数据集，专门用于行人跟踪。官网地址是：\ ``https://motchallenge.net/``

从官网下载的数据是按照以下的文件结构进行组织的：

.. code:: ini

    - MOT16
        - train
            - MOT16-02
                - det
                    - det.txt
                - gt
                    - gt.txt
                - img1
                - seqinfo.init
            - MOT16-04
            - MOT16-05
            - MOT16-09
            - MOT16-10
            - MOT16-11
            - MOT16-13
        - test
            - MOT16-01
                - det
                    - det.txt
                - img1
                - seqinfo.ini
            - MOT16-03
            - MOT16-06
            - MOT16-07
            - MOT16-08
            - MOT16-12
            - MOT16-14      

在MOT16数据集中，是包含了检测得到的框的，这样是可以免去目标检测这个部分，提供统一的目标检测框以后，然后可以比较目标跟踪更关注的部分，而不用在花费精力在目标检测上。

1. seqinfo.ini

在每个子文件夹中都有这个，主要用于说明这个文件的一些信息，比如长度，帧率，图片的长和宽，图片的后缀名。

.. code:: ini

    [Sequence]
    name=MOT16-09
    imDir=img1
    frameRate=30
    seqLength=525
    imWidth=1920
    imHeight=1080
    imExt=.jpg

2. det.txt

这个文件中存储了图片的检测框的信息(检测得到的信息文件)，部分内容展示如下：

::

    1,-1,1359.1,413.27,120.26,362.77,2.3092,-1,-1,-1
    1,-1,571.03,402.13,104.56,315.68,1.5028,-1,-1,-1
    1,-1,650.8,455.86,63.98,193.94,0.33276,-1,-1,-1
    1,-1,721.23,446.86,41.871,127.61,0.27401,-1,-1,-1
    2,-1,460.48,442.1,90.896,274.69,0.26749,-1,-1,-1
    2,-1,643.66,461.78,59.629,180.89,0.18023,-1,-1,-1
    2,-1,1494.4,408.29,112.14,338.41,0.16075,-1,-1,-1
    2,-1,572.83,364.89,128.96,388.88,-0.011851,-1,-1,-1
    3,-1,1359.1,413.27,120.26,362.77,2.3387,-1,-1,-1
    3,-1,571.03,402.13,104.56,315.68,0.79923,-1,-1,-1
    3,-1,1482.5,390.88,128.96,388.88,0.35271,-1,-1,-1
    ...
    600,-1,708.37,476.87,20.435,63.306,-0.1483,-1,-1,-1
    600,-1,421.14,446.86,41.871,127.61,-0.19971,-1,-1,-1
    600,-1,613.25,412.69,51.78,157.34,-0.38627,-1,-1,-1
    600,-1,375.27,454.06,48.246,146.74,-0.42444,-1,-1,-1

从左到右分别代表：

-  frame: 第几帧图片
-  id: 这个检测框分配的id，在这里都是-1代表没有id信息
-  bbox(四位): 分别是左上角坐标和长宽
-  conf：这个bbox包含物体的置信度，可以看到并不是传统意义的0-1，分数越高代表置信度越高
-  MOT3D(x,y,z):
   是在MOT3D中使用到的内容，这里关心的是MOT2D，所以都设置为-1

可以看出以上内容主要提供的和目标检测的信息没有区别，所以也在一定程度上可以用于检测器的训练。

3. gt.txt

这个文件只有train的子文件夹中有，test中没有，其中内容的格式和det.txt有一些类似，部分内容如下：

::

    1,1,912,484,97,109,0,7,1
    2,1,912,484,97,109,0,7,1
    3,1,912,484,97,109,0,7,1
    ...
    136,1,912,484,97,109,0,7,0.93878
    137,1,912,484,97,109,0,7,0.86735
    138,1,912,484,97,109,0,7,0.79592
    139,1,912,484,97,109,0,7,0.72449
    140,1,912,484,97,109,0,7,0.65306
    ...
    338,1,912,484,97,109,0,7,0
    339,1,912,484,97,109,0,7,0
    340,1,912,484,97,109,0,7,0
    341,1,912,484,97,109,0,7,0
    ...
    599,1,912,484,97,109,0,7,1
    600,1,912,484,97,109,0,7,1

    1,2,1338,418,167,379,1,1,1
    2,2,1342,417,168,380,1,1,1
    3,2,1346,417,170,380,1,1,1
    ...

从左到右分别是：

-  frame: 第几帧图片

-  ID:也就是轨迹的ID，可以看出gt里边是按照轨迹的ID号进行排序的

-  bbox: 分别是左上角坐标和长宽

-  是否忽略：0代表忽略

-  classes:目标的类别个数（这里是驾驶场景包括12个类别），7代表的是静止的人。

第8个类代表错检，9-11代表被遮挡的类别

.. figure:: https://img-blog.csdnimg.cn/20200221105923371.png
   :alt: 

-  最后一个代表目标运动时被其他目标包含、覆盖、边缘裁剪的情况。

**总结：**

-  train中含有的标注信息主要来自det.txt和gt.txt。test中只含有det.txt。

-  det.txt含有的有用信息有：frame, bbox, conf

-  gt.txt含有的有用信息有：frame,bbox, conf, id, class

-  output.txt(使用deepsort得到的文件)中含有的有用信息有：frame,bbox, id

3. MOT中的评价指标
------------------

.. figure:: https://img-blog.csdnimg.cn/20200221223112888.png
   :alt: 

**评价出发点**\ ：

-  所有出现的目标都要及时能够找到；
-  目标位置要尽可能与真实目标位置一致；
-  每个目标都应该被分配一个独一无二的ID，并且该目标分配的这个ID在整个序列中保持不变。

**评价指标数学模型**\ ： 评价过程的步骤：

1. 建立 目标与假设最优间的最优一一对应关系，称为correspondence
2. 对所有的correspondence，计算位置偏移误差
3. 累积结构误差 a. 计算漏检数 b. 计算虚警数（不存在目标却判断为目标） c.
   跟踪目标发生跳变的次数

.. figure:: https://img-blog.csdnimg.cn/20200222085043397.png?x-oss-process=image/watermark,type_ZmFuZ3poZW5naGVpdGk,shadow_10,text_aHR0cHM6Ly9ibG9nLmNzZG4ubmV0L0REX1BQX0pK,size_16,color_FFFFFF,t_70
   :alt: 

1. MOTA(Multiple Object Tracking Accuracy)

.. math::


   MOTA=1-\frac{\sum(FN+FP+IDSW)}{\sum GT}\in (-\infty,1]

FN为False Negative, FP为False Positve, IDSW为ID Switch, GT是Ground
Truth物体的数量。

MOTA主要考虑的是tracking中所有对象匹配错误，主要是FP,FN,IDs.
MOTA给出的是非常直观的衡量跟踪其在检测物体和保持轨迹时的性能，与目标检测精度无关。

MOTA取值小于100，但是当跟踪器产生的错误超过了场景中的物体，MOTA可以变为负数。

ps:
MOTA&MOTP是计算所有帧相关指标后再进行平均的，不是计算每帧的rate然后进行rate平均。

2. MOTP(Multiple Object Tracking Precision)

.. math::


   MOTP=\frac{\sum_{t,i}d_{t,i}}{\sum_tc_t}

d为检测目标\ :math:`i`\ 和给它分配的ground
truth之间在所有帧中的\ **平均度量距离**\ ，在这里是使用bonding
box的\ **overlap
rate**\ 来进行度量（在这里MOTP是越大越好，但对于使用欧氏距离进行度量的就是MOTP越小越好，这主要取决于度量距离d的定义方式）；而c为在当前帧匹配成功的数目。MOTP主要量化检测器的定位精度，几乎不包含与跟踪器实际性能相关的信息。

3. MT(Mostly Tracked)

满足Ground
Truth至少在80%的时间内都匹配成功的track，在所有追踪目标中所占的比例。注意这里的MT和ML与当前track的ID是否发生变化无关，只要Ground
Truth与目标匹配上即可。

4. ML (Mostly Lost)

满足Ground
Truth在小于20%的时间内匹配成功的track，在所有追踪目标中所占的比例。

5. ID Switch

Ground Truth所分配的ID发生变化的次数，如图1中(a)所示。

.. figure:: https://img-blog.csdnimg.cn/20200221230742828.png
   :alt: 

6. FM (Fragmentation)

FM计算的是跟踪有多少次被打断（既Ground
Truth的track没有被匹配上），换句话说每当轨迹将其状态从跟踪状态改变为未跟踪状态，并且在稍后的时间点跟踪相同的轨迹时，就会对FM进行计数。此处需要注意的是，FM计数时要求ground
truth的状态需要满足：tracked->untracked->tracked，如图1中(b)所示，而(c)中的不算FM。需要注意的是，FM与ID是否发生变化无关。

7. FP (False Positive)

当前帧预测的track和detection没有匹配上，将错误预测的track点称为FP，如图1所示。是否匹配成功与匹配时所设置的阈值有关。

8. FN (False Negative)

当前帧预测的track和detection没有匹配上，将未被匹配的ground
truth点称为FN（也可以称为Miss）

9. ID scores

MOTA的主要问题是仅仅考虑跟踪器出错的次数，但是有一些场景（比如航空场景）更加关注一个跟踪器是否尽可能长的跟踪一个目标。这个问题通过构建二分图来解决，主要计算对象是IDTP、IDFP、IDFN。

-  IDP:

.. math::


   IDP=\frac{IDTP}{IDTP+IDFP}

-  IDR:

.. math::


   IDR=\frac{IDTP}{IDTP+IDFN}

-  IDF1: 正确识别的检测与真实数和计算检测的平均数之比

.. math::


   IDF1=\frac{2IDTP}{2IDTP+IDFP+IDFN}

4. 参考资料
-----------

`Evaluating Multiple Object Tracking Performance: The CLEAR MOT
Metrics <http://jivp.eurasipjournals.com/content/2008/1/246309>`__.

https://motchallenge.net/

https://blog.csdn.net/u012477435/article/details/104158573

二、MOT数据标注工具DarkLabel
============================

DarkLabel是一个轻量的视频标注软件，相比于ViTBAT等软件而言，不需要安装就可以使用,
本文将介绍darklabel软件的使用指南。

笔者最终从公开的软件中选择了DarkLabel。DarkLabel体积非常小，开箱即用，不需要配置环境(Vatic需要在linux下配置相关环境)，对window用户很友好。不过该软件使用说明实际上不多，本文总结了大部分的用法，实际运用还需要读者研究。

DarkLabel导出的格式可以通过脚本转化，变成标准的\ **目标检测**\ 数据集格式、\ **ReID数据集**\ 格式、\ **MOT数据集**\ 格式。

之后会在这个视频标注的基础上进行一些脚本的编写，可以批量构建ReID数据集、目标检测数据集和MOT数据集。

1. 官方说明
-----------

    它是一个实用程序，可以沿着视频（avi，mpg）或图像列表中对象的矩形边界框以各种格式标记和保存。
    该程序可用于创建用于对象识别或图像跟踪目的的数据库。最大的功能是快速响应，便捷的界面以及减少工作量的便捷
    功能（自动跟踪，使用插值进行标记，自动ID标记）。
    任何人都可以将其用于非商业目的，如果您有任何问题或建议，请在评论中让我知道。最初是为我自己创建的，最近我
    花了些时间来改进该程序（ver1.3）。我们已经改进了难以看清的细微之处，但是改善了程序的质量，执行的稳定性
    和未知性。

    -- Dark Programmer

软件示意：

.. figure:: https://img-blog.csdnimg.cn/20191203162851924.png?x-oss-process=image/watermark,type_ZmFuZ3poZW5naGVpdGk,shadow_10,text_aHR0cHM6Ly9ibG9nLmNzZG4ubmV0L0REX1BQX0pK,size_16,color_FFFFFF,t_70
   :alt: 

工具栏在左侧：

.. figure:: https://img-blog.csdnimg.cn/20191203163053987.png
   :alt: 

2. 主要功能和特点
-----------------

-  支持各种格式的视频（avi，mpg等）和图像列表（jpg，bmp，png等）

-  多框设置和标签设置支持

-  支持对象识别和图像跟踪中使用的各种数据格式

-  使用图像跟踪器自动标记（通过跟踪标记）

-  支持使用插值功能的间隔标签

-  自动标记功能，可按类别自动为每个对象分配唯一的ID

3. 主要用法
-----------

3.1 鼠标/键盘界面（Shift / Ctrl = Shift或Ctrl）
~~~~~~~~~~~~~~~~~~~~~~~~~~~~~~~~~~~~~~~~~~~~~~~

-  鼠标拖动：创建一个框
-  Shift / Ctrl +拖动：编辑框
-  双击：选择/取消相同ID对象的轨迹
-  右键单击：删除所有选定的对象轨迹（删除部分）
-  右键单击：删除最近创建的框（如果未选择任何轨迹）
-  Shift / Ctrl +右键单击（特定框）：仅删除所选框
-  Shift / Ctrl +右键单击（空）：删除当前屏幕上的所有框
-  Shift / Ctrl +双击（特定框）：修改所选框的标签
-  Shift / Ctrl +双击（轨迹）：在所选轨迹上批量更改标签
-  箭头键/ PgUp / PgDn / Home / End：移动视频帧（图像）
-  Enter键：使用图像跟踪功能自动生成框（通过跟踪进行标记）

3.2 **指定标签和**\ ID
~~~~~~~~~~~~~~~~~~~~~~

-  无标签：创建未标签的框
-  框标签：用户指定的标签（例如，人类）
-  box标签+自动编号：自动编号自定义标签（例如human0，human1等）
-  如果指定了id，则可以选择/编辑轨迹单位对象
-  popuplabeleditor：注册标签列表窗口的弹出窗口（已在labels.txt文件中注册）
-  如果在弹出窗口中按快捷键（1〜9），则会自动输入标签。
-  Label + id显示在屏幕上，但在内部，标签和ID分开。
-  当另存为gt数据时，选择仅标签格式以保存可见标签（标签+ id）
-  另存为gt数据时，如果选择了标签和ID分类格式，则标签和ID将分开保存。

3.3 追踪功能
~~~~~~~~~~~~

这是这个软件比较好的功能之一，可以用传统方法（KCF类似的算法）跟踪目标，只需要对不准确的目标进行人工调整即可，大大减少了工作量。

-  通过使用图像跟踪功能设置下一帧的框（分配相同的ID /标签）
-  多达100个同时跟踪
-  tracker1（稳健）算法：长时间跟踪目标
-  tracker2（准确）算法：准确跟踪目标（例如汽车）
-  输入键/下一步和预测按钮
-  注意！使用跟踪时，下一帧上的原始框消失

    tracker1和tracker2在不同场景下各有利弊，可以都试试。

3.4 插值功能
~~~~~~~~~~~~

-  跟踪功能方便，但问题不准确
-  在视频部分按对象标记时使用

   -  开始插补按钮：开始插补功能
   -  在目标对象的轨迹的一半处绘制一个方框（航路点的种类）
   -  航路点框为紫色，插值框为黑色。
   -  更正插值错误的部分（Shift / Ctrl
      +拖动），添加任意数量的航路点（不考虑顺序）/删除
   -  结束插补按钮：将工作结束和工作轨迹注册为数据

3.5 导入视频/视频并在帧之间移动
~~~~~~~~~~~~~~~~~~~~~~~~~~~~~~~

-  打开视频文件：打开视频文件（avi，mpg，mp4，wmv，mov，...）
-  打开图像目录：打开文件夹中的所有图像（jpg，bmp，png等）
-  在视频帧之间移动：键盘→，←，PgUp，PgDn，Home，End，滑块控制

3.6 保存并调出作业数据
~~~~~~~~~~~~~~~~~~~~~~

-  加载GT：以所选格式加载地面真相文件。
-  保存GT：以所选数据格式保存到目前为止已获得的结果。
-  导入数据时，需要选择与实际数据文件匹配的格式，但是在保存数据时，可以将其保存为所需的任何格式。
-  在图像列表中工作时，使用帧号（frame＃）格式，按文件名排序时的图像顺序将变为帧号（对于诸如00000.jpg，00002.jpg等的列表很有用）
-  保存设置：保存当前选择的数据格式和选项（运行程序时自动还原）

3.7 数据格式（语法）
~~~~~~~~~~~~~~~~~~~~

-  \|：换行
-  []：重复短语
-  frame＃：帧号（视频的帧号，图像列表中的图像顺序）
-  iname：图像文件名（仅在使用图像列表时有效）
-  标签：标签
-  id：对象的唯一ID
-  n：在图像上设置的边界矩形的数量
-  x，y：边界矩形的左侧和顶部位置
-  w，h：边界矩形的宽度和高度
-  cx，cy：边界矩形的中心坐标
-  x1，y1，x2，y2：边界矩形的左上，右下位置

4. 举栗子
---------

    视频演示：\ https://www.youtube.com/watch?v=vbydG78Al8s&t=11s

1. 选择open video file，选择一个视频打开，最好不要太长

2. 左右拖动一下滑块，看一下准备标注的对象

3. 如果标注视频选择左侧工具栏中第三行，下拉找到frame开头的内容比如：frame#,
   n, [id, x1,y1,x2,y2,label],意思是左上角坐标和右下角坐标。

   .. figure:: https://img-blog.csdnimg.cn/20191203211257399.png
      :alt: 

4. 然后右侧框中进行画框，然后可以采用以下几种方法继续标注

   -  画框以后，长按Enter键(Enter键是Next&Predict的快捷键)，就会采用Tracker2中的模式进行预测
   -  调整框：键盘长按ctrl键的同时，用鼠标拖动已经标注的目标框。

5. 将这段视频标注完成后，点击Save GT，保存为txt文件

5. ffmpeg切割视频
-----------------

::

    ffmpeg  -i C:/plutopr.mp4 -acodec copy 
            -vf scale=1280:720
            -ss 00:00:10 -t 15 C:/cutout1.mp4 -y

1. -ss time\_off set the start time offset
   设置从视频的哪个时间点开始截取，上文从视频的第10s开始截取
2. -to
   截到视频的哪个时间点结束。上文到视频的第15s结束。截出的视频共5s.如果用-t
   表示截取多长的时间如 上文-to
   换位-t则是截取从视频的第10s开始，截取15s时长的视频。即截出来的视频共15s.
3. -vcodec copy表示使用跟原视频一样的视频编解码器。
4. -acodec copy表示使用跟原视频一样的音频编解码器。
5. -i 表示源视频文件
6. -y 表示如果输出文件已存在则覆盖。

6. 总结
-------

这个软件是笔者自己进行项目的时候用到的一款标注软件，大部分视频标注软件要不就是太大（ViTBAT软件），要不就是需要Linux环境，所以在Window上标注的话很不方便，经过了很长时间探索，最终找到这款软件。此外，这款软件源码没有公开，开发者声明可以用于\ **非商业目的**\ 。

DarkLabel软件的获取可以在GiantPandaCV公众号后台回复“\ **darklabel**\ ”，即可得到该软件的下载链接。

三、DarkLabel配套代码
=====================

先附上脚本地址：
https://github.com/pprp/SimpleCVReproduction/tree/master/DarkLabel

先来了解一下为何DarkLabel能生成这么多格式的数据集，来看看DarkLabel的格式：

.. code:: python

    frame(从0开始计), 数量, id(从0开始), box(x1,y1,x2,y2), class=null
    0,4,0,450,194,558,276,null,1,408,147,469,206,null,2,374,199,435,307,null,3,153,213,218,314,null
    1,4,0,450,194,558,276,null,1,408,147,469,206,null,2,374,199,435,307,null,3,153,213,218,314,null
    2,4,0,450,194,558,276,null,1,408,147,469,206,null,2,374,199,435,307,null,3,153,213,218,314,null

每一帧，每张图片上的目标都可以提取到，并且每个目标有bbox、分配了一个ID、class

这些信息都可以满足目标检测、ReID、跟踪数据集。

ps：说明一下，以下脚本都是笔者自己写的，专用于单类的检测、跟踪、重识别的代码，如果有需要多类的，还需要自己修改多类部分的代码。
另外以下只针对Darklabel中\ **frame#,n,[,id,x1,y1,x2,y2,label]**\ 格式。

1. DarkLabel转Detection
-----------------------

这里笔者写了一个脚本转成VOC2007中的xml格式的标注，代码如下：

.. code:: python

    import cv2
    import os
    import shutil
    import tqdm
    import sys

    root_path = r"I:\Dataset\VideoAnnotation"

    def print_flush(str):
        print(str, end='\r')
        sys.stdout.flush()

    def genXML(xml_dir, outname, bboxes, width, height):
        xml_file = open((xml_dir + '/' + outname + '.xml'), 'w')
        xml_file.write('<annotation>\n')
        xml_file.write('    <folder>VOC2007</folder>\n')
        xml_file.write('    <filename>' + outname + '.jpg' + '</filename>\n')
        xml_file.write('    <size>\n')
        xml_file.write('        <width>' + str(width) + '</width>\n')
        xml_file.write('        <height>' + str(height) + '</height>\n')
        xml_file.write('        <depth>3</depth>\n')
        xml_file.write('    </size>\n')

        for bbox in bboxes:
            x1, y1, x2, y2 = bbox
            xml_file.write('    <object>\n')
            xml_file.write('        <name>' + 'cow' + '</name>\n')
            xml_file.write('        <pose>Unspecified</pose>\n')
            xml_file.write('        <truncated>0</truncated>\n')
            xml_file.write('        <difficult>0</difficult>\n')
            xml_file.write('        <bndbox>\n')
            xml_file.write('            <xmin>' + str(x1) + '</xmin>\n')
            xml_file.write('            <ymin>' + str(y1) + '</ymin>\n')
            xml_file.write('            <xmax>' + str(x2) + '</xmax>\n')
            xml_file.write('            <ymax>' + str(y2) + '</ymax>\n')
            xml_file.write('        </bndbox>\n')
            xml_file.write('    </object>\n')

        xml_file.write('</annotation>')


    def gen_empty_xml(xml_dir, outname, width, height):
        xml_file = open((xml_dir + '/' + outname + '.xml'), 'w')
        xml_file.write('<annotation>\n')
        xml_file.write('    <folder>VOC2007</folder>\n')
        xml_file.write('    <filename>' + outname + '.png' + '</filename>\n')
        xml_file.write('    <size>\n')
        xml_file.write('        <width>' + str(width) + '</width>\n')
        xml_file.write('        <height>' + str(height) + '</height>\n')
        xml_file.write('        <depth>3</depth>\n')
        xml_file.write('    </size>\n')
        xml_file.write('</annotation>')


    def getJPG(src_video_file, tmp_video_frame_save_dir):
        # gen jpg from video
        cap = cv2.VideoCapture(src_video_file)
        if not os.path.exists(tmp_video_frame_save_dir):
            os.makedirs(tmp_video_frame_save_dir)

        frame_cnt = 0
        isrun, frame = cap.read()
        width, height = frame.shape[1], frame.shape[0]

        while (isrun):
            save_name = append_name + "_" + str(frame_cnt) + ".jpg"
            cv2.imwrite(os.path.join(tmp_video_frame_save_dir, save_name), frame)
            frame_cnt += 1
            print_flush("Extracting frame :%d" % frame_cnt)
            isrun, frame = cap.read()
        return width, height

    def delTmpFrame(tmp_video_frame_save_dir):
        if os.path.exists(tmp_video_frame_save_dir):
            shutil.rmtree(tmp_video_frame_save_dir)
        print('delete %s success!' % tmp_video_frame_save_dir)

    def assign_jpgAndAnnot(src_annot_file, dst_annot_dir, dst_jpg_dir, tmp_video_frame_save_dir, width, height):
        # get coords from annotations files
        txt_file = open(src_annot_file, "r")

        content = txt_file.readlines()

        for line in content:
            item = line[:-1]
            items = item.split(',')
            frame_id, num_of_cow = items[0], items[1]
            print_flush("Assign jpg and annotion : %s" % frame_id)

            bboxes = []

            for i in range(int(num_of_cow)):
                obj_id = items[1 + i * 6 + 1]
                obj_x1, obj_y1 = int(items[1 + i * 6 + 2]), int(items[1 + i * 6 + 3])
                obj_x2, obj_y2 = int(items[1 + i * 6 + 4]), int(items[1 + i * 6 + 5])
                # preprocess the coords
                obj_x1 = max(1, obj_x1)
                obj_y1 = max(1, obj_y1)
                obj_x2 = min(width, obj_x2)
                obj_y2 = min(height, obj_y2)
                bboxes.append([obj_x1, obj_y1, obj_x2, obj_y2])

            genXML(dst_annot_dir, append_name + "_" + str(frame_id), bboxes, width,
                height)
            shutil.copy(
                os.path.join(tmp_video_frame_save_dir,
                            append_name + "_" + str(frame_id) + ".jpg"),
                os.path.join(dst_jpg_dir, append_name + "_" + str(frame_id) + ".jpg"))

        txt_file.close()


    if __name__ == "__main__":
        append_names = ["cutout%d" % i for i in range(19, 66)]

        for append_name in append_names:
            print("processing",append_name)
            src_video_file = os.path.join(root_path, append_name + ".mp4")

            if not os.path.exists(src_video_file):
                continue

            src_annot_file = os.path.join(root_path, append_name + "_gt.txt")

            dst_annot_dir = os.path.join(root_path, "Annotations")
            dst_jpg_dir = os.path.join(root_path, "JPEGImages")

            tmp_video_frame_save_dir = os.path.join(root_path, append_name)

            width, height = getJPG(src_video_file, tmp_video_frame_save_dir)

            assign_jpgAndAnnot(src_annot_file, dst_annot_dir, dst_jpg_dir, tmp_video_frame_save_dir, width, height)

            delTmpFrame(tmp_video_frame_save_dir)

如果想转成U版yolo需要的格式可以点击
https://github.com/pprp/voc2007\_for\_yolo\_torch 使用这里的脚本。

2. DarkLabel转ReID数据集
------------------------

ReID数据集其实与分类数据集很相似，最出名的是Market1501数据集，对这个数据集不熟悉的可以先百度一下。简单来说ReID数据集只比分类中多了query,
gallery的概念，也很简单。转换代码如下：

.. code:: python

    import os
    import shutil
    import cv2
    import numpy as np
    import glob
    import sys
    import random
    """[summary]
    根据视频和darklabel得到的标注文件
    """

    def preprocessVideo(video_path):
        '''
        预处理，将视频变为一帧一帧的图片
        '''
        if not os.path.exists(video_frame_save_path):
            os.mkdir(video_frame_save_path)

        vidcap = cv2.VideoCapture(video_path)
        (cap, frame) = vidcap.read()

        height = frame.shape[0]
        width = frame.shape[1]

        cnt_frame = 0

        while (cap):
            cv2.imwrite(
                os.path.join(video_frame_save_path, "frame_%d.jpg" % (cnt_frame)),
                frame)
            cnt_frame += 1
            print(cnt_frame, end="\r")
            sys.stdout.flush()
            (cap, frame) = vidcap.read()
        vidcap.release()
        return width, height


    def postprocess(video_frame_save_path):
        '''
        后处理，删除无用的文件夹
        '''
        if os.path.exists(video_frame_save_path):
            shutil.rmtree(video_frame_save_path)


    def extractVideoImgs(frame, video_frame_save_path, coords):
        '''
        抠图
        '''
        x1, y1, x2, y2 = coords
        # get image from save path
        img = cv2.imread(
            os.path.join(video_frame_save_path, "frame_%d.jpg" % (frame)))

        if img is None:
            return None
        # crop
        save_img = img[y1:y2, x1:x2]
        return save_img


    def bbox_ious(box1, box2):
        b1_x1, b1_y1, b1_x2, b1_y2 = box1[0], box1[1], box1[2], box1[3]
        b2_x1, b2_y1, b2_x2, b2_y2 = box2[0], box2[1], box2[2], box2[3]

        # Intersection area
        inter_area = (min(b1_x2, b2_x2) - max(b1_x1, b2_x1)) * \
                     (min(b1_y2, b2_y2) - max(b1_y1, b2_y1))

        # Union Area
        w1, h1 = b1_x2 - b1_x1, b1_y2 - b1_y1
        w2, h2 = b2_x2 - b2_x1, b2_y2 - b2_y1
        union_area = (w1 * h1 + 1e-16) + w2 * h2 - inter_area

        return inter_area / union_area


    def bbox_iou(box1, box2):
        # format box1: x1,y1,x2,y2
        # format box2: a1,b1,a2,b2
        x1, y1, x2, y2 = box1
        a1, b1, a2, b2 = box2

        i_left_top_x = max(a1, x1)
        i_left_top_y = max(b1, y1)

        i_bottom_right_x = min(a2, x2)
        i_bottom_right_y = min(b2, y2)

        intersection = (i_bottom_right_x - i_left_top_x) * (i_bottom_right_y -
                                                            i_left_top_y)

        area_two_box = (x2 - x1) * (y2 - y1) + (a2 - a1) * (b2 - b1)

        return intersection * 1.0 / (area_two_box - intersection)


    def restrictCoords(width, height, x, y):
        x = max(1, x)
        y = max(1, y)
        x = min(x, width)
        y = min(y, height)
        return x, y


    if __name__ == "__main__":

        total_cow_num = 0

        root_dir = "./data/videoAndLabel"
        reid_dst_path = "./data/reid"
        done_dir = "./data/done"

        txt_list = glob.glob(os.path.join(root_dir, "*.txt"))
        video_list = glob.glob(os.path.join(root_dir, "*.mp4"))

        for i in range(len(txt_list)):
            txt_path = txt_list[i]
            video_path = video_list[i]

            print("processing:", video_path)

            if not os.path.exists(txt_path):
                continue

            video_name = os.path.basename(video_path).split('.')[0]
            video_frame_save_path = os.path.join(os.path.dirname(video_path),
                                                 video_name)

            f_txt = open(txt_path, "r")

            width, height = preprocessVideo(video_path)

            print("done")

            # video_cow_id = video_name + str(total_cow_num)

            for line in f_txt.readlines():
                bboxes = line.split(',')
                ids = []
                frame_id = int(bboxes[0])

                box_list = []

                if frame_id % 30 != 0:
                    continue

                num_object = int(bboxes[1])
                for num_obj in range(num_object):
                    # obj = 0, 1, 2
                    obj_id = bboxes[1 + (num_obj) * 6 + 1]
                    obj_x1 = int(bboxes[1 + (num_obj) * 6 + 2])
                    obj_y1 = int(bboxes[1 + (num_obj) * 6 + 3])
                    obj_x2 = int(bboxes[1 + (num_obj) * 6 + 4])
                    obj_y2 = int(bboxes[1 + (num_obj) * 6 + 5])

                    box_list.append([obj_x1, obj_y1, obj_x2, obj_y2])
                    # process coord
                    obj_x1, obj_y1 = restrictCoords(width, height, obj_x1, obj_y1)
                    obj_x2, obj_y2 = restrictCoords(width, height, obj_x2, obj_y2)

                    specific_object_name = video_name + "_" + obj_id

                    # mkdir for reid dataset
                    id_dir = os.path.join(reid_dst_path, specific_object_name)

                    if not os.path.exists(id_dir):
                        os.makedirs(id_dir)

                    # save pic
                    img = extractVideoImgs(frame_id, video_frame_save_path,
                                           (obj_x1, obj_y1, obj_x2, obj_y2))
                    print(type(img))

                    if img is None or img.shape[0] == 0 or img.shape[1] == 0:
                        print(specific_object_name + " is empty")
                        continue

                    # print(frame_id)
                    img = cv2.resize(img, (256, 256))

                    normalizedImg = np.zeros((256, 256))
                    img = cv2.normalize(img, normalizedImg, 0, 255,
                                        cv2.NORM_MINMAX)

                    cv2.imwrite(
                        os.path.join(id_dir, "%s_%d.jpg") %
                        (specific_object_name, frame_id), img)

                max_w = width - 256
                max_h = height - 256

                # 随机选取左上角坐标
                select_x = random.randint(1, max_w)
                select_y = random.randint(1, max_h)
                rand_box = [select_x, select_y, select_x + 256, select_y + 256]

                # 背景图保存位置
                bg_dir = os.path.join(reid_dst_path, "bg")
                if not os.path.exists(bg_dir):
                    os.makedirs(bg_dir)

                iou_list = []

                for idx in range(len(box_list)):
                    cow_box = box_list[idx]
                    iou = bbox_iou(cow_box, rand_box)
                    iou_list.append(iou)

                # print("iou list:" , iou_list)

                if np.array(iou_list).all() < 0:
                    img = extractVideoImgs(frame_id, video_frame_save_path,
                                           rand_box)
                    if img is None:
                        print(specific_object_name + "is empty")
                        continue
                    normalizedImg = np.zeros((256, 256))
                    img = cv2.normalize(img, normalizedImg, 0, 255,
                                        cv2.NORM_MINMAX)
                    cv2.imwrite(
                        os.path.join(bg_dir, "bg_%s_%d.jpg") %
                        (video_name, frame_id), img)

            f_txt.close()
            postprocess(video_frame_save_path)
            shutil.move(video_path, done_dir)
            shutil.move(txt_path, done_dir)

数据集配套代码在： https://github.com/pprp/reid\_for\_deepsort

3. DarkLabel转MOT16格式
-----------------------

其实DarkLabel标注得到信息和MOT16是几乎一致的，只不过需要转化一下，脚本如下：

.. code:: python

    import os
    '''
    gt.txt:
    ​---------
    frame(从1开始计), id, box(left top w, h),ignore=1(不忽略), class=1(从1开始),覆盖=1), 
    1,1,1363,569,103,241,1,1,0.86014
    2,1,1362,568,103,241,1,1,0.86173
    3,1,1362,568,103,241,1,1,0.86173
    4,1,1362,568,103,241,1,1,0.86173

    cutout24_gt.txt
    ---
    frame(从0开始计), 数量, id(从0开始), box(x1,y1,x2,y2), class=null
    0,4,0,450,194,558,276,null,1,408,147,469,206,null,2,374,199,435,307,null,3,153,213,218,314,null
    1,4,0,450,194,558,276,null,1,408,147,469,206,null,2,374,199,435,307,null,3,153,213,218,314,null
    2,4,0,450,194,558,276,null,1,408,147,469,206,null,2,374,199,435,307,null,3,153,213,218,314,null
    '''


    def xyxy2xywh(x):
        # Convert bounding box format from [x1, y1, x2, y2] to [x, y, w, h]
        # y = torch.zeros_like(x) if isinstance(x,
        #                                       torch.Tensor) else np.zeros_like(x)
        y = [0, 0, 0, 0]

        y[0] = (x[0] + x[2]) / 2
        y[1] = (x[1] + x[3]) / 2
        y[2] = x[2] - x[0]
        y[3] = x[3] - x[1]
        return y

    def process_darklabel(video_label_path, mot_label_path):
        f = open(video_label_path, "r")
        f_o = open(mot_label_path, "w")

        contents = f.readlines()
        
        for line in contents:
            line = line[:-1]
            num_list = [num for num in line.split(',')]
        
            frame_id = int(num_list[0]) + 1
            total_num = int(num_list[1])
        
            base = 2
        
            for i in range(total_num):
        
                print(base, base + i * 6, base + i * 6 + 4)
        
                _id = int(num_list[base + i * 6]) + 1
                _box_x1 = int(num_list[base + i * 6 + 1])
                _box_y1 = int(num_list[base + i * 6 + 2])
                _box_x2 = int(num_list[base + i * 6 + 3])
                _box_y2 = int(num_list[base + i * 6 + 4])
        
                y = xyxy2xywh([_box_x1, _box_y1, _box_x2, _box_y2])
        
                write_line = "%d,%d,%d,%d,%d,%d,1,1,1\n" % (frame_id, _id, y[0],
                                                            y[1], y[2], y[3])
        
                f_o.write(write_line)
        
        f.close()
        f_o.close()

    if __name__ == "__main__":
        root_dir = "./data/videosample"

        for item in os.listdir(root_dir):
            full_path = os.path.join(root_dir, item)
        
            video_path = os.path.join(full_path, item+".mp4")
            video_label_path = os.path.join(full_path, item + "_gt.txt")
            mot_label_path = os.path.join(full_path, "gt.txt")
            process_darklabel(video_label_path, mot_label_path)

--------------

DarkLabel软件可以到公众号GiantPandaCV后台回复“darklabel”获取。

以上就是DarkLabel转各种数据集格式的脚本了，DarkLabel还是非常方便的，可以快速构建自己的数据集。通常两分钟的视频可以生成2880张之多的图片，但是在目标检测中并不推荐将所有的图片都作为训练集，因为前后帧之间差距太小了，几乎是一模一样的。这种数据会导致训练速度很慢、泛化能力变差。

有两种解决方案：

-  可以选择隔几帧选取一帧作为数据集，比如每隔10帧作为数据集。具体选择多少作为间隔还是具体问题具体分析，如果视频中变化目标变化较快，可以适当缩短间隔；如果视频中大部分都是静止对象，可以适当增大间隔。
-  还有一种更好的方案是：对原视频用ffmpeg提取关键帧，将关键帧的内容作为数据集。关键帧和关键帧之间的差距比较大，适合作为目标检测数据集。

四、DeepSORT论文解析
====================

Deep
SORT论文核心内容，包括状态估计、匹配方法、级联匹配、表观模型等核心内容。

1. 简介
-------

Simple Online and Realtime
Tracking(SORT)是一个非常简单、有效、实用的多目标跟踪算法。在SORT中，仅仅通过IOU来进行匹配虽然速度非常快，但是ID
switch依然非常大。

本文提出了Deep
SORT算法，相比SORT，通过集成\ **表观信息**\ 来提升SORT的表现。通过这个扩展，模型能够更好地处理目标被长时间遮挡的情况，将ID
switch指标降低了45%。\ **表观信息**\ 也就是目标对应的特征，论文中通过在大型行人重识别数据集上训练得到的深度关联度量来提取表观特征(借用了ReID领域的模型)。

2. 方法
-------

2.1 状态估计
~~~~~~~~~~~~

延续SORT算法使用8维的状态空间\ :math:`(u,v,r,h,\dot{x},\dot{y},\dot{r},\dot{h})`,其中(u,v)代表bbox的中心点，宽高比r,
高h以及对应的在图像坐标上的相对速度。

论文使用具有等速运动和线性观测模型的标准卡尔曼滤波器，将以上8维状态作为物体状态的直接观测模型。

每一个轨迹，都计算当前帧距上次匹配成功帧的差值，代码中对应time\_since\_update变量。该变量在卡尔曼滤波器predict的时候递增，在轨迹和detection关联的时候重置为0。

超过最大年龄\ :math:`A_{max}`\ 的轨迹被认为离开图片区域，将从轨迹集合中删除，被设置为删除状态。代码中最大年龄默认值为70，是级联匹配中的循环次数。

如果detection没有和现有track匹配上的，那么将对这个detection进行初始化，转变为新的Track。新的Track初始化的时候的状态是未确定态，只有满足连续三帧都成功匹配，才能将未确定态转化为确定态。

如果处于未确定态的Track没有在n\_init帧中匹配上detection，将变为删除态，从轨迹集合中删除。

.. figure:: https://img-blog.csdnimg.cn/20200415100437671.jpg?x-oss-process=image/watermark,type_ZmFuZ3poZW5naGVpdGk,shadow_10,text_aHR0cHM6Ly9ibG9nLmNzZG4ubmV0L0REX1BQX0pK,size_16,color_FFFFFF,t_70
   :alt: 状态转换

   状态转换


2.2 匹配问题
~~~~~~~~~~~~

Assignment
Problem指派或者匹配问题，在这里主要是匹配轨迹Track和观测结果Detection。这种匹配问题经常是使用匈牙利算法(或者KM算法)来解决，该算法求解对象是一个代价矩阵，所以首先讨论一下如何求代价矩阵：

-  使用平方马氏距离来度量Track和Detection之间的距离，由于两者使用的是高斯分布来进行表示的，很适合使用马氏距离来度量两个分布之间的距离。马氏距离又称为协方差距离，是一种有效计算两个未知样本集相似度的方法，所以在这里度量Track和Detection的匹配程度。

.. math::


   d^{(1)}(i,j)=(d_j-y_i)^TS_i^{-1}(d_j-y_i)

.. math::


   b_{i,j}^{(1)}=1[d^{(1)}(i,j)\le t^{(1)}]

:math:`d_j`\ 代表第j个detection，\ :math:`y_i`\ 代表第i个track，\ :math:`S_i^{-1}`\ 代表d和y的协方差。

第二个公式是一个指示器，比较的是马氏距离和卡方分布的阈值，\ :math:`t^{(1)}`\ =9.4877，如果马氏距离小于该阈值，代表成功匹配。

-  使用cosine距离来度量表观特征之间的距离，reid模型抽出得到一个128维的向量，使用余弦距离来进行比对：

.. math::


   d^{(2)}(i,j)=min\{1-r_j^Tr_k^{(i)}|r_{k}^{(i)}\in R_i\}

:math:`r_j^Tr_k^{(i)}`\ 计算的是余弦相似度，而余弦距离=1-余弦相似度，通过cosine距离来度量track的表观特征和detection对应的表观特征，来更加准确地预测ID。SORT中仅仅用运动信息进行匹配会导致ID
Switch比较严重，引入外观模型+级联匹配可以缓解这个问题。

.. math::


   b_{i,j}^{(2)}=1[d^{(2)}(i,j)\le t^{(2)}]

同上，余弦距离这部分也使用了一个指示器，如果余弦距离小于\ :math:`t^{(2)}`,则认为匹配上。这个阈值在代码中被设置为0.2（由参数max\_dist控制），这个属于超参数，在人脸识别中一般设置为0.6。

-  综合匹配度是通过运动模型和外观模型的加权得到的

.. math::


   c_{i,j}=\lambda d^{(1)}(i,j)+(1-\lambda)d^{(2)}(i,j)

其中\ :math:`\lambda`\ 是一个超参数，在代码中默认为0。作者认为在摄像头有实质性移动的时候这样设置比较合适，也就是在关联矩阵中只使用外观模型进行计算。但并不是说马氏距离在Deep
SORT中毫无用处，马氏距离会对外观模型得到的距离矩阵进行限制，忽视掉明显不可行的分配。

.. math::


   b_{i,j}=\prod_{m=1}^2b_{i,j}^{(m)}

:math:`b_{i,j}`\ 也是指示器，只有\ :math:`b_{i,j}=1`\ 的时候才会被人为初步匹配上。

2.3 级联匹配
~~~~~~~~~~~~

级联匹配是Deep
SORT区别于SORT的一个核心算法，致力于解决目标被长时间遮挡的情况。为了让当前Detection匹配上当前时刻较近的Track，匹配的时候Detection优先匹配消失时间较短的Track。

当目标被长时间遮挡，之后卡尔曼滤波预测结果将增加非常大的不确定性(因为在被遮挡这段时间没有观测对象来调整，所以不确定性会增加)，
状态空间内的可观察性就会大大降低。

在两个Track竞争同一个Detection的时候，消失时间更长的Track往往匹配得到的马氏距离更小，
使得Detection更可能和遮挡时间较长的Track相关联，这种情况会破坏一个Track的持续性，这也就是SORT中ID
Switch太高的原因之一。

所以论文提出级联匹配：

.. figure:: https://img-blog.csdnimg.cn/20200415164956351.png?x-oss-process=image/watermark,type_ZmFuZ3poZW5naGVpdGk,shadow_10,text_aHR0cHM6Ly9ibG9nLmNzZG4ubmV0L0REX1BQX0pK,size_16,color_FFFFFF,t_70
   :alt: 级联匹配伪代码

   级联匹配伪代码


伪代码中需要注意的是匹配顺序，优先匹配age比较小的轨迹，对应实现如下：

.. code:: python

    # 1. 分配track_indices和detection_indices
    if track_indices is None:
        track_indices = list(range(len(tracks)))

    if detection_indices is None:
        detection_indices = list(range(len(detections)))

    unmatched_detections = detection_indices

    matches = []
    # cascade depth = max age 默认为70
    for level in range(cascade_depth):
        if len(unmatched_detections) == 0:  # No detections left
            break

        track_indices_l = [
            k for k in track_indices
            if tracks[k].time_since_update == 1 + level
        ]
        if len(track_indices_l) == 0:  # Nothing to match at this level
            continue
        
        # 2. 级联匹配核心内容就是这个函数
        matches_l, _, unmatched_detections = \
            min_cost_matching(  # max_distance=0.2
                distance_metric, max_distance, tracks, detections,
                track_indices_l, unmatched_detections)
        matches += matches_l
    unmatched_tracks = list(set(track_indices) - set(k for k, _ in matches))
    return matches, unmatched_tracks, unmatched_detections

在匹配的最后阶段还对unconfirmed和age=1的未匹配轨迹进行基于IOU的匹配(和SORT一致)。这可以缓解因为表观突变或者部分遮挡导致的较大变化。

.. figure:: https://img-blog.csdnimg.cn/20200412221106751.png?x-oss-process=image/watermark,type_ZmFuZ3poZW5naGVpdGk,shadow_10,text_aHR0cHM6Ly9ibG9nLmNzZG4ubmV0L0REX1BQX0pK,size_16,color_FFFFFF,t_70
   :alt: 知乎猫弟文章中的流程图

   知乎猫弟文章中的流程图

2.4 表观特征
~~~~~~~~~~~~

表观特征这部分借用了行人重识别领域的网络模型，这部分的网络是需要提前离线学习好，其功能是提取出具有区分度的特征。

论文中用的是wide residual network, 具体结构如下图所示：

.. figure:: https://img-blog.csdnimg.cn/20200416161519669.png?x-oss-process=image/watermark,type_ZmFuZ3poZW5naGVpdGk,shadow_10,text_aHR0cHM6Ly9ibG9nLmNzZG4ubmV0L0REX1BQX0pK,size_16,color_FFFFFF,t_70
   :alt: CNN网络结构

   CNN网络结构
   
网络最后的输出是一个128维的向量用于代表该部分表观特征(一般维度越高区分度越高带来的计算量越大)。最后使用了L2归一化来将特征映射到单位超球面上，以便进一步使用余弦表观来度量相似度。

3. 实验
-------

选用MOTA、MOTP、MT、ML、FN、ID swiches、FM等指标进行评估模型。

相比SORT, Deep SORT的ID Switch指标下降了45%，达到了当时的SOTA。

经过实验，发现Deep SORT的MOTA、MOTP、MT、ML、FN指标对于之前都有提升。

FP很多，主要是由于Detection和Max age过大导致的。

速度达到了20Hz,其中一半时间都花费在表观特征提取。

.. figure:: https://img-blog.csdnimg.cn/20200416162626918.png?x-oss-process=image/watermark,type_ZmFuZ3poZW5naGVpdGk,shadow_10,text_aHR0cHM6Ly9ibG9nLmNzZG4ubmV0L0REX1BQX0pK,size_16,color_FFFFFF,t_70
   :alt: 实验对比

   实验对比

4. 总结
-------

Deep SORT可以看成三部分:

-  检测: 目标检测的效果对结果影响非常非常大,
   并且Recall和Precision都应该很高才可以满足要求. 据笔者测试,
   如果使用yolov3作为目标检测器,
   目标跟踪过程中大概60%的时间都花费在yolov3上,并且场景中的目标越多,这部分耗时也越多(NMS花费的时间).
-  表观特征: 也就是reid模型,原论文中用的是wide residual
   network,含有的参数量比较大,可以考虑用新的、性能更好、参数量更低的ReID模型来完成这部分工作。笔者看到好多人推荐使用OSNet，但是实际使用的效果并不是特别好。
-  关联：包括卡尔曼滤波算法和匈牙利算法。

改进空间：

最近非常多优秀的工作的思路是认为reid这部分特征提取和目标检测网络无法特征重用，所以想将这两部分融合到一块。

JDE=YOLOv3和reid融合

FairMOT=CenterNet和reid融合

最近看了CenterNet,感觉这种无需anchor来匹配的方式非常优雅，所以非常推荐FairMOT，效果非常出色，适合作为研究的baseline。

5. 参考
-------

距离： https://blog.csdn.net/Kevin\_cc98/article/details/73742037

论文地址：https://arxiv.org/pdf/1703.07402.pdf

代码地址：https://github.com/nwojke/deep\_SORT

FairMOT: https://github.com/ifzhang/FairMOT

博客：https://www.cnblogs.com/YiXiaoZhou/p/7074037.html

五、DeepSORT核心代码解析
========================

Deep SORT是多目标跟踪(Multi-Object
Tracking)中常用到的一种算法，是一个Detection Based
Tracking的方法。这个算法工业界关注度非常高，在知乎上有很多文章都是使用了Deep
SORT进行工程部署。笔者将参考前辈的博客，结合自己的实践(理论&代码)对Deep
SORT算法进行代码层面的解析。

在之前笔者写的一篇\ `Deep
SORT论文阅读总结 <https://mp.weixin.qq.com/s?__biz=MzA4MjY4NTk0NQ==&mid=2247485748&idx=1&sn=eb0344e1fd47e627e3349e1b0c1b8ada&chksm=9f80b3a2a8f73ab4dd043a6947e66d0f95b2b913cdfcc620cfa5b995958efe1bb1ba23e60100&scene=126&sessionid=1587264986&key=1392818bdbc0aa1829bb274560d74860b77843df4c0179a2cede3a831ed1c279c4603661ecb8b761c481eecb80e5232d46768e615d1e6c664b4b3ff741a8492de87f9fab89805974de8b13329daee020&ascene=1&uin=NTA4OTc5NTky&devicetype=Windows+10+x64&version=62090069&lang=zh_CN&exportkey=AeR8oQO0h9Dr%2FAVfL6g0VGE%3D&pass_ticket=R0d5J%2BVWKbvqy93YqUC%2BtoKE9cFI22uY90G3JYLOU0LtrcYM2WzBJL2OxnAh0vLo>`__\ 中，总结了DeepSORT论文中提到的核心观点，如果对Deep
SORT不是很熟悉，可以先理解一下，然后再来看解读代码的部分。

1. MOT主要步骤
--------------

在《DEEP LEARNING IN VIDEO MULTI-OBJECT TRACKING: A
SURVEY》这篇基于深度学习的多目标跟踪的综述中，描述了MOT问题中四个主要步骤：

.. figure:: https://img-blog.csdnimg.cn/20200412204809695.png?x-oss-process=image/watermark,type_ZmFuZ3poZW5naGVpdGk,shadow_10,text_aHR0cHM6Ly9ibG9nLmNzZG4ubmV0L0REX1BQX0pK,size_16,color_FFFFFF,t_70
   :alt: 多目标跟踪众多的主要步骤

   多目标跟踪众多的主要步骤

-  给定视频原始帧。
-  运行目标检测器如Faster R-CNN、YOLOv3、SSD等进行检测，获取目标检测框。
-  将所有目标框中对应的目标抠出来，进行特征提取（包括表观特征或者运动特征）。
-  进行相似度计算，计算前后两帧目标之间的匹配程度（前后属于同一个目标的之间的距离比较小，不同目标的距离比较大）
-  数据关联，为每个对象分配目标的ID。

以上就是四个核心步骤，其中核心是检测，SORT论文的摘要中提到，仅仅换一个更好的检测器，就可以将目标跟踪表现提升18.9%。

2. SORT
-------

Deep SORT算法的前身是SORT, 全称是Simple Online and Realtime
Tracking。简单介绍一下，SORT最大特点是基于Faster
R-CNN的目标检测方法，并利用卡尔曼滤波算法+匈牙利算法，极大提高了多目标跟踪的速度，同时达到了SOTA的准确率。

这个算法确实是在实际应用中使用较为广泛的一个算法，核心就是两个算法：\ **卡尔曼滤波**\ 和\ **匈牙利算法**\ 。

**卡尔曼滤波算法**\ 分为两个过程，预测和更新。该算法将目标的运动状态定义为8个正态分布的向量。

预测：当目标经过移动，通过上一帧的目标框和速度等参数，预测出当前帧的目标框位置和速度等参数。

更新：预测值和观测值，两个正态分布的状态进行线性加权，得到目前系统预测的状态。

**匈牙利算法：**\ 解决的是一个分配问题，在MOT主要步骤中的计算相似度的，得到了前后两帧的相似度矩阵。匈牙利算法就是通过求解这个相似度矩阵，从而解决前后两帧真正匹配的目标。这部分sklearn库有对应的函数linear\_assignment来进行求解。

**SORT算法**\ 中是通过前后两帧IOU来构建相似度矩阵，所以SORT计算速度非常快。

下图是一张SORT核心算法流程图：

.. figure:: https://img-blog.csdnimg.cn/20200412214907925.png?x-oss-process=image/watermark,type_ZmFuZ3poZW5naGVpdGk,shadow_10,text_aHR0cHM6Ly9ibG9nLmNzZG4ubmV0L0REX1BQX0pK,size_16,color_FFFFFF,t_70
   :alt: Harlek提供的SORT解析图

   Harlek提供的SORT解析图

**Detections**\ 是通过目标检测器得到的目标框，\ **Tracks**\ 是一段轨迹。核心是匹配的过程与卡尔曼滤波的预测和更新过程。

**流程如下**\ ：目标检测器得到目标框Detections，同时卡尔曼滤波器预测当前的帧的Tracks,
然后将Detections和Tracks进行IOU匹配，最终得到的结果分为：

-  Unmatched
   Tracks，这部分被认为是失配，Detection和Track无法匹配，如果失配持续了\ :math:`T_{lost}`\ 次，该目标ID将从图片中删除。
-  Unmatched Detections, 这部分说明没有任意一个Track能匹配Detection,
   所以要为这个detection分配一个新的track。
-  Matched Track，这部分说明得到了匹配。

卡尔曼滤波可以根据Tracks状态\ **预测**\ 下一帧的目标框状态。

卡尔曼滤波\ **更新**\ 是对观测值(匹配上的Track)和估计值更新所有track的状态。

3. Deep SORT
------------

DeepSort中最大的特点是加入\ **外观信息**\ ，借用了ReID领域模型来提取特征，减少了ID
switch的次数。整体流程图如下：

.. figure:: https://img-blog.csdnimg.cn/20200412221106751.png?x-oss-process=image/watermark,type_ZmFuZ3poZW5naGVpdGk,shadow_10,text_aHR0cHM6Ly9ibG9nLmNzZG4ubmV0L0REX1BQX0pK,size_16,color_FFFFFF,t_70
   :alt: 图片来自知乎Harlek

   图片来自知乎Harlek

可以看出，Deep SORT算法在SORT算法的基础上增加了级联匹配(Matching
Cascade)+新轨迹的确认(confirmed)。总体流程就是：

-  卡尔曼滤波器预测轨迹Tracks
-  使用匈牙利算法将预测得到的轨迹Tracks和当前帧中的detections进行匹配(级联匹配和IOU匹配)
-  卡尔曼滤波更新。

其中上图中的级联匹配展开如下：

.. figure:: https://img-blog.csdnimg.cn/20200412222541236.png?x-oss-process=image/watermark,type_ZmFuZ3poZW5naGVpdGk,shadow_10,text_aHR0cHM6Ly9ibG9nLmNzZG4ubmV0L0REX1BQX0pK,size_16,color_FFFFFF,t_70
   :alt: 图片来自知乎Harlek

   图片来自知乎Harlek

上图非常清晰地解释了如何进行级联匹配，上图由虚线划分为两部分：

上半部分中计算相似度矩阵的方法使用到了\ **外观模型**\ (ReID)和**运动模型**\ (马氏距离)来计算相似度，得到代价矩阵，另外一个则是门控矩阵，用于限制代价矩阵中过大的值。

下半部分中是是\ **级联匹配的数据关联**\ 步骤，匹配过程是一个循环(max
age个迭代，默认为70)，也就是从missing age=0到missing
age=70的轨迹和Detections进行匹配，没有丢失过的轨迹优先匹配，丢失较为久远的就靠后匹配。通过这部分处理，可以重新将被遮挡目标找回，降低\ **被遮挡然后再出现的目标**\ 发生的ID
Switch次数。

将Detection和Track进行匹配，所以出现几种情况

1. Detection和Track匹配，也就是\ **Matched
   Tracks**\ 。普通连续跟踪的目标都属于这种情况，前后两帧都有目标，能够匹配上。
2. Detection没有找到匹配的Track，也就是\ **Unmatched
   Detections**\ 。图像中突然出现新的目标的时候，Detection无法在之前的Track找到匹配的目标。
3. Track没有找到匹配的Detection，也就是\ **Unmatched
   Tracks**\ 。连续追踪的目标超出图像区域，Track无法与当前任意一个Detection匹配。
4. 以上没有涉及一种特殊的情况，就是两个目标遮挡的情况。刚刚被遮挡的目标的Track也无法匹配Detection，目标暂时从图像中消失。之后被遮挡目标再次出现的时候，应该尽量让被遮挡目标分配的ID不发生变动，减少ID
   Switch出现的次数，这就需要用到级联匹配了。

4. Deep SORT代码解析
--------------------

论文中提供的代码是如下地址: https://github.com/nwojke/deep\_sort

.. figure:: https://img-blog.csdnimg.cn/20200414174713413.png
   :alt: Github库中Deep\_sort文件结构

   Github库中Deep\_sort文件结构

上图是Github库中有关Deep SORT的核心代码，不包括Faster
R-CNN检测部分，所以主要将讲解这部分的几个文件，笔者也对其中核心代码进行了部分注释，地址在:
https://github.com/pprp/deep\_sort\_yolov3\_pytorch ,
将其中的目标检测器换成了U版的yolov3,
将deep\_sort文件中的核心进行了调用。

4.1 类图
~~~~~~~~

下图是笔者总结的这几个类调用的类图(不是特别严谨，但是能大概展示各个模块的关系)：

.. figure:: https://img-blog.csdnimg.cn/20200413102815883.jpg?x-oss-process=image/watermark,type_ZmFuZ3poZW5naGVpdGk,shadow_10,text_aHR0cHM6Ly9ibG9nLmNzZG4ubmV0L0REX1BQX0pK,size_16,color_FFFFFF,t_70
   :alt: Deep Sort类图

   Deep Sort类图

DeepSort是核心类，调用其他模块，大体上可以分为三个模块：

-  ReID模块，用于提取表观特征，原论文中是生成了128维的embedding。
-  Track模块，轨迹类，用于保存一个Track的状态信息，是一个基本单位。
-  Tracker模块，Tracker模块掌握最核心的算法，\ **卡尔曼滤波**\ 和\ **匈牙利算法**\ 都是通过调用这个模块来完成的。

DeepSort类对外接口非常简单：

.. code:: python

    self.deepsort = DeepSort(args.deepsort_checkpoint)#实例化
    outputs = self.deepsort.update(bbox_xcycwh, cls_conf, im)#通过接收目标检测结果进行更新

在外部调用的时候只需要以上两步即可，非常简单。

通过类图，对整体模块有了框架上理解，下面深入理解一下这些模块。

4.2 核心模块
~~~~~~~~~~~~

**Detection类**
^^^^^^^^^^^^^^^

​\ ``python class Detection(object):     """     This class represents a bounding box detection in a single image.     """     def __init__(self, tlwh, confidence, feature):         self.tlwh = np.asarray(tlwh, dtype=np.float)         self.confidence = float(confidence)         self.feature = np.asarray(feature, dtype=np.float32)     def to_tlbr(self):         """Convert bounding box to format `(min x, min y, max x, max y)`, i.e.,         `(top left, bottom right)`.         """         ret = self.tlwh.copy()         ret[2:] += ret[:2]         return ret     def to_xyah(self):         """Convert bounding box to format `(center x, center y, aspect ratio,         height)`, where the aspect ratio is `width / height`.         """         ret = self.tlwh.copy()         ret[:2] += ret[2:] / 2         ret[2] /= ret[3]         return ret``

Detection类用于保存通过目标检测器得到的一个检测框，包含top
left坐标+框的宽和高，以及该bbox的置信度还有通过reid获取得到的对应的embedding。除此以外提供了不同bbox位置格式的转换方法：

-  tlwh: 代表左上角坐标+宽高
-  tlbr: 代表左上角坐标+右下角坐标
-  xyah: 代表中心坐标+宽高比+高

**Track类**
^^^^^^^^^^^

.. code:: python

    class Track:
        # 一个轨迹的信息，包含(x,y,a,h) & v
        """
        A single target track with state space `(x, y, a, h)` and associated
        velocities, where `(x, y)` is the center of the bounding box, `a` is the
        aspect ratio and `h` is the height.
        """

        def __init__(self, mean, covariance, track_id, n_init, max_age,
                     feature=None):
            # max age是一个存活期限，默认为70帧,在
            self.mean = mean
            self.covariance = covariance
            self.track_id = track_id
            self.hits = 1 
            # hits和n_init进行比较
            # hits每次update的时候进行一次更新（只有match的时候才进行update）
            # hits代表匹配上了多少次，匹配次数超过n_init就会设置为confirmed状态
            self.age = 1 # 没有用到，和time_since_update功能重复
            self.time_since_update = 0
            # 每次调用predict函数的时候就会+1
            # 每次调用update函数的时候就会设置为0

            self.state = TrackState.Tentative
            self.features = []
            # 每个track对应多个features, 每次更新都将最新的feature添加到列表中
            if feature is not None:
                self.features.append(feature)

            self._n_init = n_init  # 如果连续n_init帧都没有出现匹配，设置为deleted状态
            self._max_age = max_age  # 上限

Track类主要存储的是轨迹信息，mean和covariance是保存的框的位置和速度信息，track\_id代表分配给这个轨迹的ID。state代表框的状态，有三种：

-  Tentative:
   不确定态，这种状态会在初始化一个Track的时候分配，并且只有在连续匹配上n\_init帧才会转变为确定态。如果在处于不确定态的情况下没有匹配上任何detection，那将转变为删除态。
-  Confirmed:
   确定态，代表该Track确实处于匹配状态。如果当前Track属于确定态，但是失配连续达到max
   age次数的时候，就会被转变为删除态。
-  Deleted: 删除态，说明该Track已经失效。

.. figure:: https://img-blog.csdnimg.cn/20200415100437671.jpg?x-oss-process=image/watermark,type_ZmFuZ3poZW5naGVpdGk,shadow_10,text_aHR0cHM6Ly9ibG9nLmNzZG4ubmV0L0REX1BQX0pK,size_16,color_FFFFFF,t_70
   :alt: 状态转换图

   状态转换图

**max\_age**\ 代表一个Track存活期限，他需要和time\_since\_update变量进行比对。time\_since\_update是每次轨迹调用update函数的时候就会+1，每次调用predict的时候就会重置为0，也就是说如果一个轨迹长时间没有update(没有匹配上)的时候，就会不断增加，直到time\_since\_update超过max
age(默认70)，将这个Track从Tracker中的列表删除。

**hits**\ 代表连续确认多少次，用在从不确定态转为确定态的时候。每次Track进行update的时候，hits就会+1,
如果hits>n\_init(默认为3)，也就是连续三帧的该轨迹都得到了匹配，这时候才将不确定态转为确定态。

需要说明的是每个轨迹还有一个重要的变量，\ **features**\ 列表，存储该轨迹在不同帧对应位置通过ReID提取到的特征。为何要保存这个列表，而不是将其更新为当前最新的特征呢？这是为了解决目标被遮挡后再次出现的问题，需要从以往帧对应的特征进行匹配。另外，如果特征过多会严重拖慢计算速度，所以有一个参数\ **budget**\ 用来控制特征列表的长度，取最新的budget个features,将旧的删除掉。

**ReID特征提取部分**
^^^^^^^^^^^^^^^^^^^^

ReID网络是独立于目标检测和跟踪器的模块，功能是提取对应bounding
box中的feature,得到一个固定维度的embedding作为该bbox的代表，供计算相似度时使用。

.. code:: python

    class Extractor(object):
        def __init__(self, model_name, model_path, use_cuda=True):
            self.net = build_model(name=model_name,
                                   num_classes=96)
            self.device = "cuda" if torch.cuda.is_available(
            ) and use_cuda else "cpu"
            state_dict = torch.load(model_path)['net_dict']
            self.net.load_state_dict(state_dict)
            print("Loading weights from {}... Done!".format(model_path))
            self.net.to(self.device)
            self.size = (128,128)
            self.norm = transforms.Compose([
                transforms.ToTensor(),
                transforms.Normalize([0.3568, 0.3141, 0.2781],
                                     [0.1752, 0.1857, 0.1879])
            ])

        def _preprocess(self, im_crops):
            """
            TODO:
                1. to float with scale from 0 to 1
                2. resize to (64, 128) as Market1501 dataset did
                3. concatenate to a numpy array
                3. to torch Tensor
                4. normalize
            """
            def _resize(im, size):
                return cv2.resize(im.astype(np.float32) / 255., size)

            im_batch = torch.cat([
                self.norm(_resize(im, self.size)).unsqueeze(0) for im in im_crops
            ],dim=0).float()
            return im_batch

        def __call__(self, im_crops):
            im_batch = self._preprocess(im_crops)
            with torch.no_grad():
                im_batch = im_batch.to(self.device)
                features = self.net(im_batch)
            return features.cpu().numpy()

模型训练是按照传统ReID的方法进行，使用Extractor类的时候输入为一个list的图片，得到图片对应的特征。

**NearestNeighborDistanceMetric类**
^^^^^^^^^^^^^^^^^^^^^^^^^^^^^^^^^^^

这个类中用到了两个计算距离的函数：

1. 计算欧氏距离

.. code:: python

    def _pdist(a, b):
        # 用于计算成对的平方距离
        # a NxM 代表N个对象，每个对象有M个数值作为embedding进行比较
        # b LxM 代表L个对象，每个对象有M个数值作为embedding进行比较
        # 返回的是NxL的矩阵，比如dist[i][j]代表a[i]和b[j]之间的平方和距离
        # 实现见：https://blog.csdn.net/frankzd/article/details/80251042
        a, b = np.asarray(a), np.asarray(b)  # 拷贝一份数据
        if len(a) == 0 or len(b) == 0:
            return np.zeros((len(a), len(b)))
        a2, b2 = np.square(a).sum(axis=1), np.square(
            b).sum(axis=1)  # 求每个embedding的平方和
        # sum(N) + sum(L) -2 x [NxM]x[MxL] = [NxL]
        r2 = -2. * np.dot(a, b.T) + a2[:, None] + b2[None, :]
        r2 = np.clip(r2, 0., float(np.inf))
        return r2

.. figure:: https://img-blog.csdnimg.cn/20200415153858938.png
   :alt: 图源自csdn博客

   图源自csdn博客

2. 计算余弦距离

.. code:: python

    def _cosine_distance(a, b, data_is_normalized=False):
        # a和b之间的余弦距离
        # a : [NxM] b : [LxM]
        # 余弦距离 = 1 - 余弦相似度
        # https://blog.csdn.net/u013749540/article/details/51813922
        if not data_is_normalized:
            # 需要将余弦相似度转化成类似欧氏距离的余弦距离。
            a = np.asarray(a) / np.linalg.norm(a, axis=1, keepdims=True)
            #  np.linalg.norm 操作是求向量的范式，默认是L2范式，等同于求向量的欧式距离。
            b = np.asarray(b) / np.linalg.norm(b, axis=1, keepdims=True)
        return 1. - np.dot(a, b.T)

.. figure:: https://img-blog.csdnimg.cn/20200415154105562.png?x-oss-process=image/watermark,type_ZmFuZ3poZW5naGVpdGk,shadow_10,text_aHR0cHM6Ly9ibG9nLmNzZG4ubmV0L0REX1BQX0pK,size_16,color_FFFFFF,t_70
   :alt: 图源csdn博客

   图源csdn博客

以上代码对应公式，注意\ **余弦距离=1-余弦相似度**\ 。

最近邻距离度量类
^^^^^^^^^^^^^^^^

.. code:: python

    class NearestNeighborDistanceMetric(object):
        # 对于每个目标，返回一个最近的距离
        def __init__(self, metric, matching_threshold, budget=None):
            # 默认matching_threshold = 0.2 budge = 100
            if metric == "euclidean":
                # 使用最近邻欧氏距离
                self._metric = _nn_euclidean_distance
            elif metric == "cosine":
                # 使用最近邻余弦距离
                self._metric = _nn_cosine_distance
            else:
                raise ValueError("Invalid metric; must be either 'euclidean' or 'cosine'")

            self.matching_threshold = matching_threshold
            # 在级联匹配的函数中调用
            self.budget = budget
            # budge 预算，控制feature的多少
            self.samples = {}
            # samples是一个字典{id->feature list}

        def partial_fit(self, features, targets, active_targets):
            # 作用：部分拟合，用新的数据更新测量距离
            # 调用：在特征集更新模块部分调用，tracker.update()中
            for feature, target in zip(features, targets):
                self.samples.setdefault(target, []).append(feature)
                # 对应目标下添加新的feature，更新feature集合
                # 目标id  :  feature list
                if self.budget is not None:
                    self.samples[target] = self.samples[target][-self.budget:]
                # 设置预算，每个类最多多少个目标，超过直接忽略

            # 筛选激活的目标
            self.samples = {k: self.samples[k] for k in active_targets}

        def distance(self, features, targets):
            # 作用：比较feature和targets之间的距离，返回一个代价矩阵
            # 调用：在匹配阶段，将distance封装为gated_metric,
            #       进行外观信息(reid得到的深度特征)+
            #       运动信息(马氏距离用于度量两个分布相似程度)
            cost_matrix = np.zeros((len(targets), len(features)))
            for i, target in enumerate(targets):
                cost_matrix[i, :] = self._metric(self.samples[target], features)
            return cost_matrix

**Tracker类**
^^^^^^^^^^^^^

Tracker类是最核心的类，Tracker中保存了所有的轨迹信息，负责初始化第一帧的轨迹、卡尔曼滤波的预测和更新、负责级联匹配、IOU匹配等等核心工作。

.. code:: python

    class Tracker:
        # 是一个多目标tracker，保存了很多个track轨迹
        # 负责调用卡尔曼滤波来预测track的新状态+进行匹配工作+初始化第一帧
        # Tracker调用update或predict的时候，其中的每个track也会各自调用自己的update或predict
        """
        This is the multi-target tracker.
        """

        def __init__(self, metric, max_iou_distance=0.7, max_age=70, n_init=3):
            # 调用的时候，后边的参数全部是默认的
            self.metric = metric 
            # metric是一个类，用于计算距离(余弦距离或马氏距离)
            self.max_iou_distance = max_iou_distance
            # 最大iou，iou匹配的时候使用
            self.max_age = max_age
            # 直接指定级联匹配的cascade_depth参数
            self.n_init = n_init
            # n_init代表需要n_init次数的update才会将track状态设置为confirmed

            self.kf = kalman_filter.KalmanFilter()# 卡尔曼滤波器
            self.tracks = [] # 保存一系列轨迹
            self._next_id = 1 # 下一个分配的轨迹id
        def predict(self):
            # 遍历每个track都进行一次预测
            """Propagate track state distributions one time step forward.

            This function should be called once every time step, before `update`.
            """
            for track in self.tracks:
                track.predict(self.kf)

然后来看最核心的update函数和match函数，可以对照下面的流程图一起看：

**update函数**

.. code:: python

    def update(self, detections):
        # 进行测量的更新和轨迹管理
        """Perform measurement update and track management.

        Parameters
        ----------
        detections : List[deep_sort.detection.Detection]
            A list of detections at the current time step.

        """
        # Run matching cascade.
        matches, unmatched_tracks, unmatched_detections = \
            self._match(detections)

        # Update track set.
        # 1. 针对匹配上的结果
        for track_idx, detection_idx in matches:
            # track更新对应的detection
            self.tracks[track_idx].update(self.kf, detections[detection_idx])

        # 2. 针对未匹配的tracker,调用mark_missed标记
        # track失配，若待定则删除，若update时间很久也删除
        # max age是一个存活期限，默认为70帧
        for track_idx in unmatched_tracks:
            self.tracks[track_idx].mark_missed()

        # 3. 针对未匹配的detection， detection失配，进行初始化
        for detection_idx in unmatched_detections:
            self._initiate_track(detections[detection_idx])

        # 得到最新的tracks列表，保存的是标记为confirmed和Tentative的track
        self.tracks = [t for t in self.tracks if not t.is_deleted()]

        # Update distance metric.
        active_targets = [t.track_id for t in self.tracks if t.is_confirmed()]
        # 获取所有confirmed状态的track id
        features, targets = [], []
        for track in self.tracks:
            if not track.is_confirmed():
                continue
            features += track.features  # 将tracks列表拼接到features列表
            # 获取每个feature对应的track id
            targets += [track.track_id for _ in track.features]
            track.features = []

        # 距离度量中的 特征集更新
        self.metric.partial_fit(np.asarray(features), np.asarray(targets),
                                active_targets)

**match函数：**

.. code:: python

    def _match(self, detections):
        # 主要功能是进行匹配，找到匹配的，未匹配的部分
        def gated_metric(tracks, dets, track_indices, detection_indices):
            # 功能： 用于计算track和detection之间的距离，代价函数
            #        需要使用在KM算法之前
            # 调用：
            # cost_matrix = distance_metric(tracks, detections,
            #                  track_indices, detection_indices)
            features = np.array([dets[i].feature for i in detection_indices])
            targets = np.array([tracks[i].track_id for i in track_indices])

            # 1. 通过最近邻计算出代价矩阵 cosine distance
            cost_matrix = self.metric.distance(features, targets)
            # 2. 计算马氏距离,得到新的状态矩阵
            cost_matrix = linear_assignment.gate_cost_matrix(
                self.kf, cost_matrix, tracks, dets, track_indices,
                detection_indices)
            return cost_matrix

        # Split track set into confirmed and unconfirmed tracks.
        # 划分不同轨迹的状态
        confirmed_tracks = [
            i for i, t in enumerate(self.tracks) if t.is_confirmed()
        ]
        unconfirmed_tracks = [
            i for i, t in enumerate(self.tracks) if not t.is_confirmed()
        ]

        # 进行级联匹配，得到匹配的track、不匹配的track、不匹配的detection
        '''
        !!!!!!!!!!!
        级联匹配
        !!!!!!!!!!!
        '''
        # gated_metric->cosine distance
        # 仅仅对确定态的轨迹进行级联匹配
        matches_a, unmatched_tracks_a, unmatched_detections = \
            linear_assignment.matching_cascade(
                gated_metric,
                self.metric.matching_threshold,
                self.max_age,
                self.tracks,
                detections,
                confirmed_tracks)

        # 将所有状态为未确定态的轨迹和刚刚没有匹配上的轨迹组合为iou_track_candidates，
        # 进行IoU的匹配
        iou_track_candidates = unconfirmed_tracks + [
            k for k in unmatched_tracks_a
            if self.tracks[k].time_since_update == 1  # 刚刚没有匹配上
        ]
        # 未匹配
        unmatched_tracks_a = [
            k for k in unmatched_tracks_a
            if self.tracks[k].time_since_update != 1  # 已经很久没有匹配上
        ]

        '''
        !!!!!!!!!!!
        IOU 匹配
        对级联匹配中还没有匹配成功的目标再进行IoU匹配
        !!!!!!!!!!!
        '''
        # 虽然和级联匹配中使用的都是min_cost_matching作为核心，
        # 这里使用的metric是iou cost和以上不同
        matches_b, unmatched_tracks_b, unmatched_detections = \
            linear_assignment.min_cost_matching(
                iou_matching.iou_cost,
                self.max_iou_distance,
                self.tracks,
                detections,
                iou_track_candidates,
                unmatched_detections)

        matches = matches_a + matches_b  # 组合两部分match得到的结果

        unmatched_tracks = list(set(unmatched_tracks_a + unmatched_tracks_b))
        return matches, unmatched_tracks, unmatched_detections

以上两部分结合注释和以下流程图可以更容易理解。

.. figure:: https://img-blog.csdnimg.cn/20200412221106751.png?x-oss-process=image/watermark,type_ZmFuZ3poZW5naGVpdGk,shadow_10,text_aHR0cHM6Ly9ibG9nLmNzZG4ubmV0L0REX1BQX0pK,size_16,color_FFFFFF,t_70
   :alt: 图片来自知乎Harlek

   图片来自知乎Harlek

级联匹配
^^^^^^^^

下边是论文中给出的级联匹配的伪代码：

.. figure:: https://img-blog.csdnimg.cn/20200415164956351.png?x-oss-process=image/watermark,type_ZmFuZ3poZW5naGVpdGk,shadow_10,text_aHR0cHM6Ly9ibG9nLmNzZG4ubmV0L0REX1BQX0pK,size_16,color_FFFFFF,t_70
   :alt: 论文中的级联匹配的伪代码

   论文中的级联匹配的伪代码

以下代码是伪代码对应的实现

.. code:: python

    # 1. 分配track_indices和detection_indices
    if track_indices is None:
        track_indices = list(range(len(tracks)))

    if detection_indices is None:
        detection_indices = list(range(len(detections)))

    unmatched_detections = detection_indices

    matches = []
    # cascade depth = max age 默认为70
    for level in range(cascade_depth):
        if len(unmatched_detections) == 0:  # No detections left
            break

        track_indices_l = [
            k for k in track_indices
            if tracks[k].time_since_update == 1 + level
        ]
        if len(track_indices_l) == 0:  # Nothing to match at this level
            continue

        # 2. 级联匹配核心内容就是这个函数
        matches_l, _, unmatched_detections = \
            min_cost_matching(  # max_distance=0.2
                distance_metric, max_distance, tracks, detections,
                track_indices_l, unmatched_detections)
        matches += matches_l
    unmatched_tracks = list(set(track_indices) - set(k for k, _ in matches))

门控矩阵
^^^^^^^^

门控矩阵的作用就是通过计算\ **卡尔曼滤波的状态分布和测量值之间的距离**\ 对代价矩阵进行限制。

代价矩阵中的距离是Track和Detection之间的表观相似度，假如一个轨迹要去匹配两个表观特征非常相似的Detection，这样就很容易出错，但是这个时候分别让两个Detection计算与这个轨迹的马氏距离，并使用一个阈值gating\_threshold进行限制，所以就可以将马氏距离较远的那个Detection区分开，可以降低错误的匹配。

.. code:: python

    def gate_cost_matrix(
            kf, cost_matrix, tracks, detections, track_indices, detection_indices,
            gated_cost=INFTY_COST, only_position=False):
        # 根据通过卡尔曼滤波获得的状态分布，使成本矩阵中的不可行条目无效。
        gating_dim = 2 if only_position else 4
        gating_threshold = kalman_filter.chi2inv95[gating_dim]  # 9.4877

        measurements = np.asarray([detections[i].to_xyah()
                                   for i in detection_indices])
        for row, track_idx in enumerate(track_indices):
            track = tracks[track_idx]
            gating_distance = kf.gating_distance(
                track.mean, track.covariance, measurements, only_position)
            cost_matrix[row, gating_distance >
                        gating_threshold] = gated_cost  # 设置为inf
        return cost_matrix

卡尔曼滤波器
^^^^^^^^^^^^

在Deep SORT中，需要估计Track的以下状态：

-  均值：用8维向量（x, y, a, h, vx, vy, va,
   vh）表示。(x,y)是框的中心坐标，宽高比是a,
   高度h以及对应的速度，所有的速度都将初始化为0。
-  协方差：表示目标位置信息的不确定程度，用8x8的对角矩阵来表示，矩阵对应的值越大，代表不确定程度越高。

下图代表卡尔曼滤波器主要过程：

.. figure:: https://img-blog.csdnimg.cn/20200418203009574.png?x-oss-process=image/watermark,type_ZmFuZ3poZW5naGVpdGk,shadow_10,text_aHR0cHM6Ly9ibG9nLmNzZG4ubmV0L0REX1BQX0pK,size_16,color_FFFFFF,t_70
   :alt: DeepSORT: Deep Learning to Track Custom Objects in a Video

   DeepSORT: Deep Learning to Track Custom Objects in a Video

1. 卡尔曼滤波首先根据当前帧(time=t)的状态进行\ **预测**\ ，得到预测下一帧的状态(time=t+1)
2. 得到测量结果，在Deep
   SORT中对应的测量就是Detection，即目标检测器提供的检测框。
3. 将预测结果和测量结果进行\ **更新**\ 。

下面这部分主要参考： https://zhuanlan.zhihu.com/p/90835266

如果对卡尔曼滤波算法有较为深入的了解，可以结合卡尔曼滤波算法和代码进行理解。

**预测分两个公式：**

第一个公式：

.. math::


   x'=Fx

其中F是状态转移矩阵，如下图：

.. figure:: https://img-blog.csdnimg.cn/20200418204757888.png?x-oss-process=image/watermark,type_ZmFuZ3poZW5naGVpdGk,shadow_10,text_aHR0cHM6Ly9ibG9nLmNzZG4ubmV0L0REX1BQX0pK,size_16,color_FFFFFF,t_70
   :alt: 图源知乎@求索

   图源知乎@求索

第二个公式：

.. math::


   P'=FPF^T+Q

P是当前帧(time=t)的协方差，Q是卡尔曼滤波器的运动估计误差，代表不确定程度。

.. code:: python

    def predict(self, mean, covariance):
        # 相当于得到t时刻估计值
        # Q 预测过程中噪声协方差
        std_pos = [
            self._std_weight_position * mean[3],
            self._std_weight_position * mean[3],
            1e-2,
            self._std_weight_position * mean[3]]

        std_vel = [
            self._std_weight_velocity * mean[3],
            self._std_weight_velocity * mean[3],
            1e-5,
            self._std_weight_velocity * mean[3]]

        # np.r_ 按列连接两个矩阵
        # 初始化噪声矩阵Q
        motion_cov = np.diag(np.square(np.r_[std_pos, std_vel]))

        # x' = Fx
        mean = np.dot(self._motion_mat, mean)

        # P' = FPF^T+Q
        covariance = np.linalg.multi_dot((
            self._motion_mat, covariance, self._motion_mat.T)) + motion_cov

        return mean, covariance

**更新的公式**

.. math::


   y=z-Hx' \\

.. math::


   S=HP'H^T+R \\

.. math::


   K=P'H^TS^{-1} \\

.. math::


   x=x'+Ky \\

.. math::


   P=(I-KH)P'

.. code:: python

    def project(self, mean, covariance):
        # R 测量过程中噪声的协方差
        std = [
            self._std_weight_position * mean[3],
            self._std_weight_position * mean[3],
            1e-1,
            self._std_weight_position * mean[3]]

        # 初始化噪声矩阵R
        innovation_cov = np.diag(np.square(std))

        # 将均值向量映射到检测空间，即Hx'
        mean = np.dot(self._update_mat, mean)

        # 将协方差矩阵映射到检测空间，即HP'H^T
        covariance = np.linalg.multi_dot((
            self._update_mat, covariance, self._update_mat.T))

        return mean, covariance + innovation_cov

    def update(self, mean, covariance, measurement):
        # 通过估计值和观测值估计最新结果

        # 将均值和协方差映射到检测空间，得到 Hx' 和 S
        projected_mean, projected_cov = self.project(mean, covariance)

        # 矩阵分解
        chol_factor, lower = scipy.linalg.cho_factor(
            projected_cov, lower=True, check_finite=False)

        # 计算卡尔曼增益K
        kalman_gain = scipy.linalg.cho_solve(
            (chol_factor, lower), np.dot(covariance, self._update_mat.T).T,
            check_finite=False).T

        # z - Hx'
        innovation = measurement - projected_mean

        # x = x' + Ky
        new_mean = mean + np.dot(innovation, kalman_gain.T)

        # P = (I - KH)P'
        new_covariance = covariance - np.linalg.multi_dot((
            kalman_gain, projected_cov, kalman_gain.T))
        return new_mean, new_covariance

.. math::


   y=z-Hx'

这个公式中，z是Detection的mean，不包含变化值，状态为[cx,cy,a,h]。H是测量矩阵，将Track的均值向量\ :math:`x'`\ 映射到检测空间。计算的y是Detection和Track的均值误差。

.. math::


   S=HP'H^T+R

R是目标检测器的噪声矩阵，是一个4x4的对角矩阵。
对角线上的值分别为中心点两个坐标以及宽高的噪声。

.. math::


   K=P'H^TS^{-1}

 计算的是卡尔曼增益，是作用于衡量估计误差的权重。

.. math::


   x=x'+Ky

 更新后的均值向量x。

.. math::


   P=(I-KH)P'

 更新后的协方差矩阵。

卡尔曼滤波笔者理解也不是很深入，没有推导过公式，对这部分感兴趣的推荐几个博客：

1. 卡尔曼滤波+python写的demo:
   https://zhuanlan.zhihu.com/p/113685503?utm\_source=wechat\_session&utm\_medium=social&utm\_oi=801414067897135104
2. 详解+推导： https://blog.csdn.net/honyniu/article/details/88697520

5. 流程解析
-----------

流程部分主要按照以下流程图来走一遍：

.. figure:: https://img-blog.csdnimg.cn/2020041418343015.png?x-oss-process=image/watermark,type_ZmFuZ3poZW5naGVpdGk,shadow_10,text_aHR0cHM6Ly9ibG9nLmNzZG4ubmV0L0REX1BQX0pK,size_16,color_FFFFFF,t_70
   :alt: 知乎@猫弟总结的deep sort流程图

   知乎@猫弟总结的deep sort流程图

感谢知乎@猫弟总结的流程图，讲解非常地清晰，如果单纯看代码，非常容易混淆。比如说代价矩阵的计算这部分，连续套了三个函数，才被真正调用。上图将整体流程总结地非常棒。笔者将参考以上流程结合代码进行梳理：

1. 分析detector类中的Deep SORT调用：

.. code:: python

    class Detector(object):
        def __init__(self, args):
            self.args = args
            if args.display:
                cv2.namedWindow("test", cv2.WINDOW_NORMAL)
                cv2.resizeWindow("test", args.display_width, args.display_height)

            device = torch.device(
                'cuda') if torch.cuda.is_available() else torch.device('cpu')

            self.vdo = cv2.VideoCapture()
            self.yolo3 = InferYOLOv3(args.yolo_cfg,
                                     args.img_size,
                                     args.yolo_weights,
                                     args.data_cfg,
                                     device,
                                     conf_thres=args.conf_thresh,
                                     nms_thres=args.nms_thresh)
            self.deepsort = DeepSort(args.deepsort_checkpoint)

初始化DeepSORT对象，更新部分接收目标检测得到的框的位置，置信度和图片：

.. code:: python

    outputs = self.deepsort.update(bbox_xcycwh, cls_conf, im)

2. 顺着DeepSORT类的update函数看

.. code:: python

    class DeepSort(object):
        def __init__(self, model_path, max_dist=0.2):
            self.min_confidence = 0.3
            # yolov3中检测结果置信度阈值，筛选置信度小于0.3的detection。

            self.nms_max_overlap = 1.0
            # 非极大抑制阈值，设置为1代表不进行抑制

            # 用于提取图片的embedding,返回的是一个batch图片对应的特征
            self.extractor = Extractor("resnet18",
                                       model_path,
                                       use_cuda=True)

            max_cosine_distance = max_dist
            # 用在级联匹配的地方，如果大于改阈值，就直接忽略
            nn_budget = 100
            # 预算，每个类别最多的样本个数，如果超过，删除旧的

            # 第一个参数可选'cosine' or 'euclidean'
            metric = NearestNeighborDistanceMetric("cosine",
                                                   max_cosine_distance,
                                                   nn_budget)
            self.tracker = Tracker(metric)

        def update(self, bbox_xywh, confidences, ori_img):
            self.height, self.width = ori_img.shape[:2]
            # generate detections
            features = self._get_features(bbox_xywh, ori_img)
            # 从原图中crop bbox对应图片并计算得到embedding
            bbox_tlwh = self._xywh_to_tlwh(bbox_xywh)

            detections = [
                Detection(bbox_tlwh[i], conf, features[i])
                for i, conf in enumerate(confidences) if conf > self.min_confidence
            ]  # 筛选小于min_confidence的目标，并构造一个Detection对象构成的列表
            # Detection是一个存储图中一个bbox结果
            # 需要：1. bbox(tlwh形式) 2. 对应置信度 3. 对应embedding

            # run on non-maximum supression
            boxes = np.array([d.tlwh for d in detections])
            scores = np.array([d.confidence for d in detections])

            # 使用非极大抑制
            # 默认nms_thres=1的时候开启也没有用，实际上并没有进行非极大抑制
            indices = non_max_suppression(boxes, self.nms_max_overlap, scores)
            detections = [detections[i] for i in indices]

            # update tracker
            # tracker给出一个预测结果，然后将detection传入，进行卡尔曼滤波操作
            self.tracker.predict()
            self.tracker.update(detections)

            # output bbox identities
            # 存储结果以及可视化
            outputs = []
            for track in self.tracker.tracks:
                if not track.is_confirmed() or track.time_since_update > 1:
                    continue
                box = track.to_tlwh()
                x1, y1, x2, y2 = self._tlwh_to_xyxy(box)
                track_id = track.track_id
                outputs.append(np.array([x1, y1, x2, y2, track_id], dtype=np.int))

            if len(outputs) > 0:
                outputs = np.stack(outputs, axis=0)
            return np.array(outputs)

从这里开始对照以上流程图会更加清晰。在Deep
SORT初始化的过程中有一个核心metric，NearestNeighborDistanceMetric类会在匹配和特征集更新的时候用到。

梳理DeepSORT的update流程：

-  根据传入的参数（bbox\_xywh, conf,
   img）使用ReID模型提取对应bbox的表观特征。

-  构建detections的列表，列表中的内容就是Detection类,在此处限制了bbox的最小置信度。
-  使用非极大抑制算法，由于默认nms\_thres=1，实际上并没有用。
-  Tracker类进行一次预测，然后将detections传入，进行更新。
-  最后将Tracker中保存的轨迹中状态属于确认态的轨迹返回。

以上核心在Tracker的predict和update函数，接着梳理。

3. Tracker的predict函数

Tracker是一个多目标跟踪器，保存了很多个track轨迹，负责调用卡尔曼滤波来预测track的新状态+进行匹配工作+初始化第一帧。Tracker调用update或predict的时候，其中的每个track也会各自调用自己的update或predict

.. code:: python

    class Tracker:
        def __init__(self, metric, max_iou_distance=0.7, max_age=70, n_init=3):
            # 调用的时候，后边的参数全部是默认的
            self.metric = metric
            self.max_iou_distance = max_iou_distance
            # 最大iou，iou匹配的时候使用
            self.max_age = max_age
            # 直接指定级联匹配的cascade_depth参数
            self.n_init = n_init
            # n_init代表需要n_init次数的update才会将track状态设置为confirmed

            self.kf = kalman_filter.KalmanFilter()  # 卡尔曼滤波器
            self.tracks = []  # 保存一系列轨迹
            self._next_id = 1  # 下一个分配的轨迹id

        def predict(self):
            # 遍历每个track都进行一次预测
            """Propagate track state distributions one time step forward.
            This function should be called once every time step, before `update`.
            """
            for track in self.tracks:
                track.predict(self.kf)

predict主要是对轨迹列表中所有的轨迹使用卡尔曼滤波算法进行状态的预测。

4. Tracker的更新

Tracker的更新属于最核心的部分。

.. code:: python

        def update(self, detections):
            # 进行测量的更新和轨迹管理
            """Perform measurement update and track management.

            Parameters
            ----------
            detections : List[deep_sort.detection.Detection]
                A list of detections at the current time step.

            """
            # Run matching cascade.
            matches, unmatched_tracks, unmatched_detections = \
                self._match(detections)

            # Update track set.
            # 1. 针对匹配上的结果
            for track_idx, detection_idx in matches:
                # track更新对应的detection
                self.tracks[track_idx].update(self.kf, detections[detection_idx])

            # 2. 针对未匹配的tracker,调用mark_missed标记
            # track失配，若待定则删除，若update时间很久也删除
            # max age是一个存活期限，默认为70帧
            for track_idx in unmatched_tracks:
                self.tracks[track_idx].mark_missed()

            # 3. 针对未匹配的detection， detection失配，进行初始化
            for detection_idx in unmatched_detections:
                self._initiate_track(detections[detection_idx])

            # 得到最新的tracks列表，保存的是标记为confirmed和Tentative的track
            self.tracks = [t for t in self.tracks if not t.is_deleted()]

            # Update distance metric.
            active_targets = [t.track_id for t in self.tracks if t.is_confirmed()]
            # 获取所有confirmed状态的track id
            features, targets = [], []
            for track in self.tracks:
                if not track.is_confirmed():
                    continue
                features += track.features  # 将tracks列表拼接到features列表
                # 获取每个feature对应的track id
                targets += [track.track_id for _ in track.features]
                track.features = []

            # 距离度量中的 特征集更新
            self.metric.partial_fit(np.asarray(features), np.asarray(targets),active_targets)

这部分注释已经很详细了，主要是一些后处理代码，需要关注的是对匹配上的，未匹配的Detection，未匹配的Track三者进行的处理以及最后进行特征集更新部分，可以对照流程图梳理。

Tracker的update函数的核心函数是match函数，描述如何进行匹配的流程：

.. code:: python

    def _match(self, detections):
        # 主要功能是进行匹配，找到匹配的，未匹配的部分
        def gated_metric(tracks, dets, track_indices, detection_indices):
            # 功能： 用于计算track和detection之间的距离，代价函数
            #        需要使用在KM算法之前
            # 调用：
            # cost_matrix = distance_metric(tracks, detections,
            #                  track_indices, detection_indices)
            features = np.array([dets[i].feature for i in detection_indices])
            targets = np.array([tracks[i].track_id for i in track_indices])

            # 1. 通过最近邻计算出代价矩阵 cosine distance
            cost_matrix = self.metric.distance(features, targets)

            # 2. 计算马氏距离,得到新的状态矩阵
            cost_matrix = linear_assignment.gate_cost_matrix(
                self.kf, cost_matrix, tracks, dets, track_indices,
                detection_indices)
            return cost_matrix

        # Split track set into confirmed and unconfirmed tracks.
        # 划分不同轨迹的状态
        confirmed_tracks = [
            i for i, t in enumerate(self.tracks) if t.is_confirmed()
        ]
        unconfirmed_tracks = [
            i for i, t in enumerate(self.tracks) if not t.is_confirmed()
        ]

        # 进行级联匹配，得到匹配的track、不匹配的track、不匹配的detection
        '''
        !!!!!!!!!!!
        级联匹配
        !!!!!!!!!!!
        '''
        # gated_metric->cosine distance
        # 仅仅对确定态的轨迹进行级联匹配
        matches_a, unmatched_tracks_a, unmatched_detections = \
            linear_assignment.matching_cascade(
                gated_metric,
                self.metric.matching_threshold,
                self.max_age,
                self.tracks,
                detections,
                confirmed_tracks)

        # 将所有状态为未确定态的轨迹和刚刚没有匹配上的轨迹组合为iou_track_candidates，
        # 进行IoU的匹配
        iou_track_candidates = unconfirmed_tracks + [
            k for k in unmatched_tracks_a
            if self.tracks[k].time_since_update == 1  # 刚刚没有匹配上
        ]
        # 未匹配
        unmatched_tracks_a = [
            k for k in unmatched_tracks_a
            if self.tracks[k].time_since_update != 1  # 已经很久没有匹配上
        ]

        '''
        !!!!!!!!!!!
        IOU 匹配
        对级联匹配中还没有匹配成功的目标再进行IoU匹配
        !!!!!!!!!!!
        '''
        # 虽然和级联匹配中使用的都是min_cost_matching作为核心，
        # 这里使用的metric是iou cost和以上不同
        matches_b, unmatched_tracks_b, unmatched_detections = \
            linear_assignment.min_cost_matching(
                iou_matching.iou_cost,
                self.max_iou_distance,
                self.tracks,
                detections,
                iou_track_candidates,
                unmatched_detections)

        matches = matches_a + matches_b  # 组合两部分match得到的结果

        unmatched_tracks = list(set(unmatched_tracks_a + unmatched_tracks_b))
        return matches, unmatched_tracks, unmatched_detections

对照下图来看会顺畅很多：

.. figure:: https://img-blog.csdnimg.cn/20200412221106751.png?x-oss-process=image/watermark,type_ZmFuZ3poZW5naGVpdGk,shadow_10,text_aHR0cHM6Ly9ibG9nLmNzZG4ubmV0L0REX1BQX0pK,size_16,color_FFFFFF,t_70
   :alt: 图片来自知乎Harlek

   图片来自知乎Harlek

可以看到，匹配函数的核心是级联匹配+IOU匹配，先来看看级联匹配：

调用在这里：

.. code:: python

    matches_a, unmatched_tracks_a, unmatched_detections = \
        linear_assignment.matching_cascade(
            gated_metric,
            self.metric.matching_threshold,
            self.max_age,
            self.tracks,
            detections,
            confirmed_tracks)

级联匹配函数展开：

.. code:: python

    def matching_cascade(
            distance_metric, max_distance, cascade_depth, tracks, detections,
            track_indices=None, detection_indices=None):
        # 级联匹配

        # 1. 分配track_indices和detection_indices
        if track_indices is None:
            track_indices = list(range(len(tracks)))

        if detection_indices is None:
            detection_indices = list(range(len(detections)))

        unmatched_detections = detection_indices

        matches = []
        # cascade depth = max age 默认为70
        for level in range(cascade_depth):
            if len(unmatched_detections) == 0:  # No detections left
                break

            track_indices_l = [
                k for k in track_indices
                if tracks[k].time_since_update == 1 + level
            ]
            if len(track_indices_l) == 0:  # Nothing to match at this level
                continue

            # 2. 级联匹配核心内容就是这个函数
            matches_l, _, unmatched_detections = \
                min_cost_matching(  # max_distance=0.2
                    distance_metric, max_distance, tracks, detections,
                    track_indices_l, unmatched_detections)
            matches += matches_l
        unmatched_tracks = list(set(track_indices) - set(k for k, _ in matches))
        return matches, unmatched_tracks, unmatched_detections

可以看到和伪代码是一致的，文章上半部分也有提到这部分代码。这部分代码中还有一个核心的函数min\_cost\_matching，这个函数可以接收不同的distance\_metric，在级联匹配和IoU匹配中都有用到。

min\_cost\_matching函数：

.. code:: python

    def min_cost_matching(
            distance_metric, max_distance, tracks, detections, track_indices=None,
            detection_indices=None):
      
        if track_indices is None:
            track_indices = np.arange(len(tracks))
        if detection_indices is None:
            detection_indices = np.arange(len(detections))

        if len(detection_indices) == 0 or len(track_indices) == 0:
            return [], track_indices, detection_indices  # Nothing to match.
        # -----------------------------------------
        # Gated_distance——>
        #       1. cosine distance
        #       2. 马氏距离
        # 得到代价矩阵
        # -----------------------------------------
        # iou_cost——>
        #       仅仅计算track和detection之间的iou距离
        # -----------------------------------------
        cost_matrix = distance_metric(
            tracks, detections, track_indices, detection_indices)
        # -----------------------------------------
        # gated_distance中设置距离中最高上限，
        # 这里最远距离实际是在deep sort类中的max_dist参数设置的
        # 默认max_dist=0.2， 距离越小越好
        # -----------------------------------------
        # iou_cost情况下，max_distance的设置对应tracker中的max_iou_distance,
        # 默认值为max_iou_distance=0.7
        # 注意结果是1-iou，所以越小越好
        # -----------------------------------------
        cost_matrix[cost_matrix > max_distance] = max_distance + 1e-5

        # 匈牙利算法或者KM算法
        row_indices, col_indices = linear_assignment(cost_matrix)

        matches, unmatched_tracks, unmatched_detections = [], [], []

        # 这几个for循环用于对匹配结果进行筛选，得到匹配和未匹配的结果
        for col, detection_idx in enumerate(detection_indices):
            if col not in col_indices:
                unmatched_detections.append(detection_idx)

        for row, track_idx in enumerate(track_indices):
            if row not in row_indices:
                unmatched_tracks.append(track_idx)

        for row, col in zip(row_indices, col_indices):
            track_idx = track_indices[row]
            detection_idx = detection_indices[col]
            if cost_matrix[row, col] > max_distance:
                unmatched_tracks.append(track_idx)
                unmatched_detections.append(detection_idx)
            else:
                matches.append((track_idx, detection_idx))
        # 得到匹配，未匹配轨迹，未匹配检测
        return matches, unmatched_tracks, unmatched_detections

注释中提到distance\_metric是有两个的：

-  第一个是级联匹配中传入的distance\_metric是gated\_metric,
   其内部核心是计算的表观特征的级联匹配。

.. code:: python

    def gated_metric(tracks, dets, track_indices, detection_indices):
        # 功能： 用于计算track和detection之间的距离，代价函数
        #        需要使用在KM算法之前
        # 调用：
        # cost_matrix = distance_metric(tracks, detections,
        #                  track_indices, detection_indices)
        features = np.array([dets[i].feature for i in detection_indices])
        targets = np.array([tracks[i].track_id for i in track_indices])

        # 1. 通过最近邻计算出代价矩阵 cosine distance
        cost_matrix = self.metric.distance(features, targets)

        # 2. 计算马氏距离,得到新的状态矩阵
        cost_matrix = linear_assignment.gate_cost_matrix(
            self.kf, cost_matrix, tracks, dets, track_indices,
            detection_indices)
        return cost_matrix

对应下图进行理解(下图上半部分就是对应的gated\_metric函数)：

.. figure:: https://img-blog.csdnimg.cn/20200412222541236.png?x-oss-process=image/watermark,type_ZmFuZ3poZW5naGVpdGk,shadow_10,text_aHR0cHM6Ly9ibG9nLmNzZG4ubmV0L0REX1BQX0pK,size_16,color_FFFFFF,t_70
   :alt: 图片来自知乎Harlek

   图片来自知乎Harlek

-  第二个是IOU匹配中的iou\_matching.iou\_cost:

.. code:: python

    # 虽然和级联匹配中使用的都是min_cost_matching作为核心，
    # 这里使用的metric是iou cost和以上不同
    matches_b, unmatched_tracks_b, unmatched_detections = \
        linear_assignment.min_cost_matching(
            iou_matching.iou_cost,
            self.max_iou_distance,
            self.tracks,
            detections,
            iou_track_candidates,
            unmatched_detections)

iou\_cost代价很容易理解,用于计算Track和Detection之间的IOU距离矩阵。

.. code:: python

    def iou_cost(tracks, detections, track_indices=None,
                 detection_indices=None):
        # 计算track和detection之间的iou距离矩阵

        if track_indices is None:
            track_indices = np.arange(len(tracks))
        if detection_indices is None:
            detection_indices = np.arange(len(detections))

        cost_matrix = np.zeros((len(track_indices), len(detection_indices)))
        for row, track_idx in enumerate(track_indices):
            if tracks[track_idx].time_since_update > 1:
                cost_matrix[row, :] = linear_assignment.INFTY_COST
                continue

            bbox = tracks[track_idx].to_tlwh()
            candidates = np.asarray(
                [detections[i].tlwh for i in detection_indices])
            cost_matrix[row, :] = 1. - iou(bbox, candidates)
        return cost_matrix

6. 总结
-------

以上就是Deep SORT算法代码部分的解析，核心在于类图和流程图，理解Deep
SORT实现的过程。

如果第一次接触到多目标跟踪算法领域的，可以到知乎上看这篇文章以及其系列，对新手非常友好：
https://zhuanlan.zhihu.com/p/62827974

笔者也收集了一些多目标跟踪领域中认可度比较高、常见的库，在这里分享给大家：

-  SORT官方代码： https://github.com/abewley/sort

-  DeepSORT官方代码： https://github.com/nwojke/deep\_sort

-  奇点大佬keras实现DeepSORT:
   https://github.com/Qidian213/deep\_sort\_yolov3

-  CenterNet作检测器的DeepSORT:
   https://github.com/xingyizhou/CenterTrack 和
   https://github.com/kimyoon-young/centerNet-deep-sort

-  JDE Github地址: https://github.com/Zhongdao/Towards-Realtime-MOT

-  FairMOT Github地址: https://github.com/ifzhang/FairMOT
-  笔者修改的代码： https://github.com/pprp/deep\_sort\_yolov3\_pytorch

笔者也是最近一段时间接触目标跟踪领域，数学水平非常有限(卡尔曼滤波只能肤浅了解大概过程，但是还不会推导)。本文目标就是帮助新入门多目标跟踪的新人快速了解Deep
SORT流程，由于自身水平有限，也欢迎大佬对文中不足之处进行指点一二。

7. 参考
-------

https://arxiv.org/abs/1703.07402

https://github.com/pprp/deep\_sort\_yolov3\_pytorch

https://www.cnblogs.com/yanwei-li/p/8643446.html

https://zhuanlan.zhihu.com/p/97449724

https://zhuanlan.zhihu.com/p/80764724

https://zhuanlan.zhihu.com/p/90835266

https://zhuanlan.zhihu.com/p/113685503

--------------

以上讲解对应的带注释代码在：

https://github.com/pprp/deep\_sort\_yolov3\_pytorch

官方无注释版本代码在：

https://github.com/pprp/SimpleCVReproduction/tree/master/deep\_sort-master

DarkLabel软件配套代码在：

https://github.com/pprp/SimpleCVReproduction/tree/master/DarkLabel

**感谢阅读**
