# Supplementary material for: Spatial layout optimization model integrating layered attention mechanism in the development of smart tourism management
Source: PeerJ Comput Sci. 2024 Oct 9;10:e2329. doi: 10.7717/peerj-cs.2329 (PMC11623231; doi:10.7717/peerj-cs.2329)
Supplement: Supplemental Information 5 [file peerj-cs-10-2329-s005.zip › 重新上传代码-code/sphinx/build/html/_static/documentation_options.js]

var DOCUMENTATION_OPTIONS = {
    URL_ROOT: document.getElementById("documentation_options").getAttribute('data-url_root'),
    VERSION: '1.0',
    LANGUAGE: 'zh_CN',
    COLLAPSE_INDEX: false,
    BUILDER: 'html',
    FILE_SUFFIX: '.html',
    LINK_SUFFIX: '.html',
    HAS_SOURCE: true,
    SOURCELINK_SUFFIX: '.txt',
    NAVIGATION_WITH_KEYS: false
};
