# Supplementary material for: Spatial layout optimization model integrating layered attention mechanism in the development of smart tourism management
Source: PeerJ Comput Sci. 2024 Oct 9;10:e2329. doi: 10.7717/peerj-cs.2329 (PMC11623231; doi:10.7717/peerj-cs.2329)
Supplement: Supplemental Information 5 [file peerj-cs-10-2329-s005.zip › 重新上传代码-code/sphinx/build/html/searchindex.js]

Search.setIndex({docnames:["2021/index","2021/\u5176\u4ed6/\u591a\u76ee\u6807\u8ddf\u8e2a\u5feb\u901f\u5165\u95e8","2021/\u5f3a\u5316\u5b66\u4e60/\u6df1\u5ea6\u5f3a\u5316\u5b66\u4e60\u5165\u95e8\u7b14\u8bb0","2021/\u6ce8\u610f\u529b\u673a\u5236/attention","2021/\u795e\u7ecf\u7f51\u7edc\u641c\u7d22/NAS-RL","index"],envversion:{"sphinx.domains.c":2,"sphinx.domains.changeset":1,"sphinx.domains.citation":1,"sphinx.domains.cpp":3,"sphinx.domains.index":1,"sphinx.domains.javascript":2,"sphinx.domains.math":2,"sphinx.domains.python":2,"sphinx.domains.rst":2,"sphinx.domains.std":2,sphinx:56},filenames:["2021\\index.rst","2021\\\u5176\u4ed6\\\u591a\u76ee\u6807\u8ddf\u8e2a\u5feb\u901f\u5165\u95e8.rst","2021\\\u5f3a\u5316\u5b66\u4e60\\\u6df1\u5ea6\u5f3a\u5316\u5b66\u4e60\u5165\u95e8\u7b14\u8bb0.rst","2021\\\u6ce8\u610f\u529b\u673a\u5236\\attention.rst","2021\\\u795e\u7ecf\u7f51\u7edc\u641c\u7d22\\NAS-RL.md","index.rst"],objects:{},objnames:{},objtypes:{},terms:{"00":1,"00000":1,"00002":1,"001":2,"01":1,"011851":1,"01578":4,"02":1,"03":1,"04":1,"05":1,"06":1,"07":1,"07402":1,"08":1,"09":1,"10":[0,1,5],"100":1,"100000":2,"103":1,"104":1,"104158573":1,"1080":1,"109":1,"10s":1,"11":[0,1,5],"112":1,"113685503":1,"11s":1,"12":[0,1,5],"120":1,"127":1,"128":[1,2],"1280":1,"12800":4,"13":1,"1338":1,"1342":1,"1346":1,"1359":1,"136":1,"1362":1,"1363":1,"137":1,"138":1,"139":1,"14":1,"140":1,"146":1,"147":1,"1482":1,"1483":1,"1494":1,"15":[1,2],"153":1,"157":1,"15s":1,"16":[1,2],"16075":1,"1611":4,"167":1,"168":1,"170":1,"1703":1,"1752":1,"18":1,"180":1,"18023":1,"1857":1,"1879":1,"19":[1,2],"1920":1,"193":1,"194":1,"199":1,"19971":1,"1e":[1,2],"20":1,"2016":1,"20201022091253311":[],"20201022092312675":[],"20201022092415632":[],"20201022092646192":[],"20201022092924592":[],"20201022093420479":[],"20201022094450063":[],"20201022100113740":[],"20201022100420830":[],"20201022100836061":[],"20201022100926892":[],"20201022102440842":[],"20201022102532946":[],"20201022102636002":[],"20201022102748441":[],"20201022105843424":[],"20201022110125055":[],"20201022110230560":[],"20201022110357675":[],"20201022110634067":[],"20201022111315672":[],"20201023203314365":[],"20201023204943952":[],"20201023205038849":[],"20201023205131193":[],"20201023205623521":[],"206":1,"20hz":1,"213":1,"218":1,"23":1,"241":1,"246":1,"25":1,"255":1,"256":1,"26":1,"26749":1,"27":1,"274":1,"27401":1,"276":1,"2781":1,"2880":1,"29":1,"2b_":1,"2idtp":1,"30":[1,2],"306":1,"307":1,"3092":1,"314":1,"3141":1,"315":1,"33276":1,"338":1,"3387":1,"339":1,"34":1,"340":1,"341":1,"34e1teqmzuaxvza66_hrwa":2,"35271":1,"3568":1,"362":1,"364":1,"37":1,"374":1,"375":1,"379":1,"380":1,"38627":1,"388":1,"390":1,"3e":2,"402":1,"408":1,"41":1,"412":1,"41217212":2,"413":1,"417":1,"418":1,"421":1,"42444":1,"435":1,"442":1,"446":1,"45":1,"450":1,"454":1,"455":1,"460":1,"461":1,"469":1,"476":1,"48":1,"484":1,"4877":1,"4x4":1,"5028":1,"51":1,"51813922":1,"525":1,"558":1,"56":1,"568":1,"569":1,"571":1,"572":1,"59":1,"599":1,"5s":1,"60":1,"600":1,"61":1,"613":1,"62827974":1,"629":1,"63":1,"64":1,"643":1,"650":1,"65306":1,"66":1,"68":1,"69":1,"70":1,"7074037":1,"708":1,"720":1,"721":1,"72449":1,"73742037":1,"74":1,"77":1,"78":1,"78524235":2,"79592":1,"79923":1,"80":1,"801414067897135104":1,"80251042":1,"80764724":1,"83":1,"86":1,"86014":1,"86173":1,"8643446":1,"86735":1,"87":1,"871":1,"88":1,"88697520":1,"89":1,"896":1,"8x8":1,"90":1,"90835266":1,"912":1,"93878":1,"94":1,"95":1,"96":1,"97":1,"97449724":1,"98":1,"99":2,"break":1,"class":[1,2],"float":1,"for":[1,2],"function":[0,1,5],"if":[1,2],"import":[1,2,3],"in":[0,1],"int":[1,2],"null":1,"return":1,"super":2,"switch":1,"true":[1,3],"try":3,"while":1,"with":[1,4],_1:2,__call__:1,__init__:[1,2],__len__:2,__main__:1,__name__:1,__version__:3,_box_x1:1,_box_x2:1,_box_y1:1,_box_y2:1,_cosine_dist:1,_get_featur:1,_gt:1,_id:1,_initiate_track:1,_match:1,_max_ag:1,_metric:1,_motion_mat:1,_n_init:1,_next_id:1,_nn_cosine_dist:1,_nn_euclidean_dist:1,_pdist:1,_preprocess:1,_resiz:1,_std_weight_posit:1,_std_weight_veloc:1,_tlwh_to_xyxi:1,_update_mat:1,_xywh_to_tlwh:1,a1:[1,2],a2:1,a2c:2,a3c:[0,5],a_1:2,a_2:2,a_:[1,2],a_t:2,abewlei:1,abs:1,ac:2,accumul:2,accuraci:1,acodec:1,action:[0,4,5],action_batch:2,active_target:1,actor:[0,5],actor_lr:2,actor_optim:2,adam:2,advantag:[0,5],af3a7853268f:2,age:1,aggreg:2,ai:2,algorithm:2,align:2,all:1,alpha:2,alphago:2,analyt:2,anchor:[1,4],and:[0,1,3,5],annot:1,answer:2,append:[1,2],append_nam:1,approx:2,approxim:2,arang:1,architectur:4,are:3,area:1,area_two_box:1,arg:[1,2],argmax:2,argmax_:2,argmax_a:2,arrai:1,articl:[1,2],arxiv:[1,4],as:1,asarrai:1,ascent:[0,5],aspect:1,assign:1,assign_jpgandannot:1,associ:1,astyp:1,asynchron:[0,5],at:[1,2],atari:2,attent:0,autodl:2,automl:2,avi:1,awesom:0,axi:1,b1:1,b1_x1:1,b1_x2:1,b1_y1:1,b1_y2:1,b2:1,b2_x1:1,b2_x2:1,b2_y1:1,b2_y2:1,b_:1,backup:2,backward:2,bar:[2,4],base:[1,2],baselin:[1,4],basenam:1,batch:[1,2],batch_siz:2,batchnorm:4,bbox:1,bbox_iou:1,bbox_tlwh:1,bbox_xcycwh:1,bbox_xywh:1,be:1,befor:1,begin:2,benefit:2,best:3,beta:2,bg:1,bg_:1,bg_dir:1,bia:2,bilibili:2,bin:2,blog:[1,2],bmp:1,bndbox:1,bodi:3,boltzmann:2,bond:1,book:3,bootstrap:2,bottom:1,bound:[1,2],box1:1,box2:1,box:1,box_list:1,budg:1,budget:1,build_model:1,but:3,bv1mw411w79n:2,bv1yv411i7xd:2,c_:1,call:1,can:3,candid:1,cap:1,capac:2,cascad:1,cascade_depth:1,cat:[1,2],cdot:2,cell:[3,4],center:1,centernet:1,centertrack:1,chapter12:2,chapter1:2,chapter3:2,check_finit:1,chi2inv95:1,cho_factor:1,cho_solv:1,chol_factor:1,clamp:2,clear:1,clip:1,close:[1,3],cls_conf:1,cnblog:1,cnn:1,cnt_frame:1,col:1,col_indic:1,column:3,com:[1,2],compon:2,compos:1,comput:3,concaten:1,condit:2,conf:1,conf_thr:1,conf_thresh:1,confid:1,confirm:1,confirmed_track:1,connect:4,contain:3,content:[1,3],continu:[0,1,5],contral:2,control:4,convert:1,coord:1,copi:[1,2],copy_:2,correspond:1,cosin:1,cost:1,cost_matrix:1,covari:1,cow:1,cow_box:1,cpu:[1,2],critic:[0,5],critic_lr:2,critic_optim:2,crop:1,csdn:[1,2],cuda:1,cumul:2,curios:2,current:1,custom:1,cutout1:1,cutout24_gt:1,cutout:1,cv2:1,cv:0,cx:1,cy:1,d_:1,d_j:1,dark:1,darklabel:[0,5],data:[1,2],data_cfg:1,data_is_norm:1,dataset:[1,2],datawhal:2,datawhalechina:2,ddpg:[0,5],decai:4,decis:[0,5],deep:[0,2,5],deep_sort:1,deep_sort_yolov3:1,deep_sort_yolov3_pytorch:1,deepmind:2,deepsort:[0,5],deepsort_checkpoint:1,def:[1,2],delai:2,delet:1,delta:2,deltmpfram:1,demo:[1,5],demonstr:2,depth:1,deriv:[0,5],det:1,detach:2,detail:[1,2],detect:[0,5],detection_idx:1,detection_indic:1,detector:1,determinist:2,deterministr:2,devic:[1,2],diag:1,diagram:2,did:1,differ:2,difficult:1,dim:1,dirnam:1,discount:2,discret:2,discrimin:2,displai:1,display_height:1,display_width:1,dist:1,distanc:1,distance_metr:1,distribut:1,diverg:2,domain:2,done:[1,2],done_batch:2,done_dir:1,dot:[1,2],dqn:[0,5],dst_annot_dir:1,dst_jpg_dir:1,dt:2,dtype:1,dx:2,e_:2,either:1,element:3,elif:1,els:1,embed:1,empti:1,end:[1,2],enter:1,entropi:2,enumer:1,env:2,environ:2,episod:2,epoch:4,epsilon:[2,4],error:2,estim:2,eta:2,euclidean:1,evalu:1,everi:1,exist:1,expected_valu:2,experi:[0,5],expert:2,exploit:[0,5],explor:[0,5],exploratori:2,ext:2,extract:1,extractor:1,extractvideoimg:1,f_o:1,f_txt:1,factor:2,fairmot:1,fals:[1,3],faster:1,fastor:2,featur:[1,2],ffmpeg:[0,5],figur:3,file:1,filenam:1,find:2,float32:[1,2],floattensor:2,flush:1,fm:1,fn:1,folder:1,format:1,forward:[1,2],fp:1,fpf:1,frac:[1,2,4],fragment:1,frame:1,frame_:1,frame_cnt:1,frame_id:1,framer:1,frankzd:1,free:2,from:[0,1,5],full:2,full_path:1,fulli:2,futur:2,fx:1,g_1:2,g_2:2,g_:2,g_t:2,galleri:1,gan:2,gate_cost_matrix:1,gated_cost:1,gated_dist:1,gated_metr:1,gating_dim:1,gating_dist:1,gating_threshold:1,gaussian:2,gen:1,gen_empty_xml:1,gener:[1,2],genxml:1,get:1,getjpg:1,giantpandacv:1,github:[1,2],glob:1,global:2,go:2,good:3,gradient:[0,4,5],graident:2,greedi:2,grid:4,ground:1,gt:1,h1:1,h2:1,h_t:2,harlek:1,hat:2,header:3,height:1,hidden_dim:2,hidden_s:2,high:2,his:3,hit:1,home:1,honyniu:1,horizon:2,hot:2,hp:1,hr:3,html:1,http:[1,2,4],human0:1,human1:1,hx:1,i_bottom_right_i:1,i_bottom_right_x:1,i_left_top_i:1,i_left_top_x:1,iclr2017:[0,5],icm:2,id:2,id_dir:1,ident:1,idf1:1,idfn:1,idfp:1,idp:1,idr:1,ids:1,idsw:1,idtp:1,idx:1,ifzhang:1,ignor:1,im:1,im_batch:1,im_crop:1,imag:1,image2:2,imdir:1,imext:1,img1:1,img:1,img_siz:1,imheight:1,imit:[0,5],implement:[0,5],improv:2,imread:1,imwidth:1,imwrit:1,inam:1,index1:4,index:4,indic:[1,4],inf:[1,2],inferyolov3:1,infti:[1,2],infty_cost:1,ini:1,init:[1,2],init_w:2,inject:4,innov:1,innovation_cov:1,input:[2,3],inter_area:1,intersect:1,into:1,intrins:2,intro:2,introduct:0,introrl:2,invalid:1,io:2,iou:1,iou_cost:1,iou_list:1,iou_match:1,iou_track_candid:1,is:[1,2,3,5],is_avail:1,is_confirm:1,is_delet:1,isinst:1,isrun:1,issu:2,item:1,j_:2,jde:1,jianshu:2,johnjim:2,join:1,jpegimag:1,jpg:1,kalman_filt:1,kalman_gain:1,kalmanfilt:1,kcf:1,keepdim:1,kera:1,kevin_cc98:1,kf:1,kh:1,kimyoon:1,kl:2,km:1,knowledg:2,kr_:2,ky:1,l2:1,label:1,lambda:1,larger:2,larr:2,layer:4,le:1,leanr:2,learn:[0,1,4,5],leedeeprl:2,left:[1,2,4],leftarrow:2,len:[1,2],level:[1,2],li:1,linalg:1,line:1,linear1:2,linear2:2,linear3:2,linear:2,linear_assign:1,linux:1,list:1,listdir:1,ln:2,lnx:2,load:1,load_state_dict:1,log:[2,4],logf:2,loss:2,lost:1,low:2,lower:1,lr:2,lstm:4,lxm:1,mai:3,makedir:1,manag:1,mani:3,map:2,mark_miss:1,markdown:2,market1501:1,markov:[0,5],master:1,match:1,matches_a:1,matches_b:1,matches_l:1,matching_cascad:1,matching_threshold:1,math:2,mathrm:2,matrix:2,max:[1,2],max_:2,max_a:2,max_ag:1,max_cosine_dist:1,max_dist:1,max_h:1,max_iou_dist:1,max_w:1,maxim:2,maximum:1,mc:[0,5],mdp:[0,5],mean:[1,2],measur:1,memori:2,memory_capac:2,metric:1,mid:[2,4],min:[1,2],min_confid:1,min_cost_match:1,mismatch:2,miss:1,mkdir:1,ml:1,moba:2,model_nam:1,model_path:1,modul:[2,3],monoton:2,mostli:1,mot16:[0,5],mot2d:1,mot3d:1,mot:[0,5],mot_label_path:1,mota:1,motchalleng:1,motion_cov:1,motp:1,mov:1,move:1,mp4:1,mp:[0,5],mpg:1,mrp:[0,5],mseloss:2,mt:1,multi:[1,2],multi_dot:1,multipl:1,music:3,must:1,mxl:1,n_:2,n_action:2,n_init:1,n_ob:2,n_state:2,n_t:2,nabla:[2,4],name:1,namedwindow:1,nas:[0,5],neg:1,net:1,net_dict:1,network1:2,network2:2,network:[0,1,5],neural:4,new_covari:1,new_mean:1,next:1,next_act:2,next_stat:2,next_state_batch:2,nms:1,nms_max_overlap:1,nms_thre:1,nms_thresh:1,nn:2,nn_budget:1,no:[1,3],no_grad:1,nois:2,non:1,non_max_suppress:1,none:[1,2],norm:1,norm_minmax:1,normal:1,normalizedimg:1,not:1,note:2,noth:1,np:[1,2],num:1,num_class:1,num_list:1,num_obj:1,num_object:1,num_of_cow:1,numpi:1,nwojk:1,nxl:1,nxm:1,o_1:2,o_t:2,obj:1,obj_id:1,obj_x1:1,obj_x2:1,obj_y1:1,obj_y2:1,object:1,observ:2,of:[1,5],off:[0,5],offset:1,ok:3,on:[0,1,5],onc:1,one:[1,2,3],onlin:1,only_posit:1,open:[1,3],operatornam:2,optim:[0,5],optiml:2,option:3,or:[1,3],org:[1,4],ori_img:1,os:1,osnet:1,outnam:1,output:[1,2,3],over:2,overlap:1,p_:2,pair:2,param:2,paramet:[1,2,4],partial:2,partial_fit:1,path:[1,2],pathwis:[0,5],pdf:[1,4],pendulum:2,perform:1,person:[2,3],pgdn:1,pgup:1,pi:2,pi_:2,pic:1,plutopr:1,png:1,point:4,polici:[0,4,5],policy_loss:2,pomdp:2,popuplabeleditor:1,pose:1,posit:[1,2],positv:1,postprocess:1,ppo2:2,ppo:[0,5],ppp8300885:2,pprp:[1,3],precis:1,predict:1,preprocess:1,preprocessvideo:1,prime:2,print:[1,3],print_flush:1,prioriti:2,probabl:2,probablitii:2,problem:1,process:[0,1,5],process_darklabel:1,prod_:[1,2],programm:1,project3:2,project:1,projected_cov:1,projected_mean:1,propag:1,proxim:[0,5],ps:1,push:2,pv:2,python:[1,2],pytorch:2,q_:2,qidian213:1,qq:2,queri:1,question:2,r2:1,r_1:2,r_2:2,r_:[1,2],r_i:1,r_j:1,r_s:2,r_t:2,rais:1,rand_box:1,randint:1,random:[1,2],rang:1,rate:[1,2],ratio:1,read:[1,3],readlin:1,realtim:1,recal:1,reid:[0,5],reid_dst_path:1,reid_for_deepsort:1,reinforc:[0,5],rel:2,releas:1,relu:2,replai:[0,3,5],replaybuff:2,repres:1,residu:1,resiz:1,resizewindow:1,resnet18:1,resnet:4,restrictcoord:1,restructuredtext:3,ret:1,revers:2,review:2,reward:[0,4,5],reward_batch:2,rgb:2,richard:2,right:[1,2,4],rl:[0,5],rmsprop:2,rmtree:1,rnn:[0,5],rollout:2,root_dir:1,root_path:1,row:[1,3],row_indic:1,rule:2,run:[1,2],runction:2,s1:2,s2:2,s4:2,s_1:2,s_2:2,s_4:2,s_:[1,2],s_g:2,s_i:[1,2],s_n:2,s_t:2,s_tst:2,sampl:[1,2],sar:2,sarsa:[0,5],save:1,save_img:1,save_nam:1,scalar:2,scale:1,scipi:1,score:1,search:[2,4],select_i:1,select_x:1,self:[1,2],seqinfo:1,seqlength:1,sequenc:1,server:4,set:1,setdefault:1,shape:1,should:1,shutil:1,sim:[2,4],simpl:1,simplecvreproduct:1,singl:1,size:[1,2],skip:4,sklearn:1,smaller:2,social:1,soft_tau:2,softmax:2,solut:2,solver:2,sort:[0,5],sota:1,space:[1,2],span:3,spars:[0,5],specific_object_nam:1,split:1,squar:1,src_annot_fil:1,src_video_fil:1,ss:[1,2],ssd:1,st:2,stack:[1,2],start:1,state:[0,1,5],state_batch:2,state_dict:1,stationari:2,std:1,std_po:1,std_vel:1,stdout:1,step:[1,2],stochast:2,str:1,stride:4,success:1,sum:[1,2,4],sum_:[1,2],sum_tc_t:1,summar:3,summari:[1,3],supress:1,survei:1,swich:1,synchron:2,sys:[1,3],t_:[1,2],t_n:2,tabl:[0,3,5],tanh:2,target:[0,1,5],target_actor:2,target_crit:2,target_param:2,target_valu:2,targetnetwork:2,tau:[2,4],tau_n:2,td:[0,5],tempor:2,tensor:1,tent:1,term:2,test:1,text:2,the:[1,3,5],there:3,theta:[2,4],theta_:2,thi:[1,5],third:2,tild:2,time:[1,2],time_off:1,time_since_upd:1,tip:[0,5],tlbr:1,tlwh:1,tmp_video_frame_save_dir:1,to:[0,1,3],to_tlbr:1,to_tlwh:1,to_xyah:1,todo:1,token:4,top:1,torch:[1,2],total:2,total_cow_num:1,total_num:1,totensor:1,toward:1,tqdm:1,tr_k:1,track_id:1,track_idx:1,track_indic:1,track_indices_l:1,tracker1:1,tracker2:1,trackstat:1,trade:2,train:[1,2],trajectori:2,transform:1,transit:2,tree:[1,4],trial:2,trpo:[0,5],truncat:1,truth:1,ts:1,ts_i:1,txt:1,txt_file:1,txt_list:1,txt_path:1,type:1,u012477435:1,u013749540:1,unconfirm:1,unconfirmed_track:1,underset:2,uniform_:2,union:1,union_area:1,unmatch:1,unmatched_detect:1,unmatched_track:1,unmatched_tracks_a:1,unmatched_tracks_b:1,unspecifi:1,unsqueez:[1,2],untrack:1,updat:[1,2],upper:2,use_cuda:1,utm_medium:1,utm_oi:1,utm_sourc:1,v0:2,v_:2,va:1,valu:[0,5],value_loss:2,valueerror:1,varepsilon:2,variabl:2,varianc:2,vatic:1,vbydg78al8:1,vcodec:1,vdo:1,vector:2,veloc:1,ver1:1,version:3,vf:1,vh:1,vidcap:1,video:[1,2],video_cow_id:1,video_frame_save_path:1,video_label_path:1,video_list:1,video_nam:1,video_path:1,videoandlabel:1,videoannot:1,videocaptur:1,videosampl:1,vision:3,vitbat:1,voc2007:1,voc2007_for_yolo_torch:1,vs:[0,5],vx:1,vy:1,w1:1,w2:1,watch:1,wechat_sess:1,weight:[1,2,4],weixin:2,where:1,wide:1,width:1,window:1,window_norm:1,wmv:1,write:[1,3],write_lin:1,www:[1,2],x1:1,x2:1,x_i:2,xingyizh:1,xmax:1,xmin:1,xml:1,xml_dir:1,xml_file:1,xyah:1,xyxy2xywh:1,y1:1,y2:1,y_i:1,yanwei:1,yixiaozh:1,ymax:1,ymin:1,yolo3:1,yolo:1,yolo_cfg:1,yolo_weight:1,yolov3:1,you:3,young:1,youtub:1,zero:[1,2],zero_grad:2,zeros_lik:1,zhihu:[1,2],zhongdao:1,zhoubolei:2,zhuanlan:[1,2],zip:[1,2]},titles:["&lt;no title&gt;","\u96f6\u3001\u5e8f\u8a00","\u4e00\u3001\u57fa\u7840\u77e5\u8bc6","awesome attention in cv","NAS-RL\uff08ICLR2017\uff09","Welcome to awesome-attention-module-in-cv\u2019s documentation!"],titleterms:{"10":2,"11":2,"12":2,"function":2,"in":[2,3,5],"return":2,a3c:2,action:2,actor:2,add:2,advantag:2,agent:2,and:2,api:[],ascent:2,assign:2,asynchron:2,attent:[3,5],awesom:[3,5],balanc:2,baselin:2,behavior:2,bellman:2,between:2,buffer:2,carlo:2,chain:2,clip:2,clone:2,comparison:2,continu:2,control:2,credit:2,critic:2,ctrl:1,curriculum:2,cv:[3,5],darklabel:1,ddpg:2,decis:2,deep:1,deepsort:1,deriv:2,detect:1,distribut:2,document:5,doubl:2,dp:2,dqn:2,duel:2,dynam:2,equat:2,evalu:2,expect:2,experi:2,exploit:2,explor:2,ffmpeg:1,from:2,funtion:2,gamma:2,gradient:2,hierarch:2,iclr2017:4,id:1,imit:2,implement:3,indic:[],introduct:[3,5],invers:2,iter:2,learn:2,make:2,markov:2,mc:2,mdp:2,model:2,modul:5,mont:2,mot16:1,mot:1,mp:2,mrp:2,nas:4,nearestneighbordistancemetr:1,net:2,network:2,noisi:2,of:2,off:2,on:2,optim:2,pathwis:2,penalti:2,polici:2,ppo:2,predict:2,priorit:2,process:2,program:2,properti:2,proxim:2,rainbow:2,reid:1,reinforc:[2,4],replai:2,reward:2,rl:[2,4],rnn:4,sarsa:2,shape:2,shift:1,sort:1,spars:2,state:2,suitabl:2,tabl:2,target:2,td:2,tip1:2,tip2:2,tip:2,to:[2,5],track:1,tracker:1,trpo:2,valu:2,vs:2,welcom:5}})
