# Supplementary material for: Spatial layout optimization model integrating layered attention mechanism in the development of smart tourism management
Source: PeerJ Comput Sci. 2024 Oct 9;10:e2329. doi: 10.7717/peerj-cs.2329 (PMC11623231; doi:10.7717/peerj-cs.2329)
Supplement: Supplemental Information 5 [file peerj-cs-10-2329-s005.zip › 重新上传代码-code/sphinx/source/2021/index.rst]

.. toctree::
   :maxdepth: 2

   强化学习/深度强化学习入门笔记
   注意力机制/attention
   其他/多目标跟踪快速入门
   神经网络搜索/NAS-RL
