# Supplementary material for: Spatial layout optimization model integrating layered attention mechanism in the development of smart tourism management
Source: PeerJ Comput Sci. 2024 Oct 9;10:e2329. doi: 10.7717/peerj-cs.2329 (PMC11623231; doi:10.7717/peerj-cs.2329)
Supplement: Supplemental Information 5 [file peerj-cs-10-2329-s005.zip › 重新上传代码-code/sphinx/source/2021/神经网络搜索/NAS-RL.md]

# NAS-RL（ICLR2017）

谷歌最早发表的有关NAS的文章，全称Neural Architecture Search with Reinforcement Learning

![NAS-RL经典范式](https://img-blog.csdnimg.cn/20210202154726980.png?x-oss-process=image/watermark,type_ZmFuZ3poZW5naGVpdGk,shadow_10,text_aHR0cHM6Ly9ibG9nLmNzZG4ubmV0L0REX1BQX0pK,size_6,color_FFFFFF,t_70)

神经网络架构搜索经典范式是，首先通过controller以p概率采样一个网络结构，然后开始训练网络结构得到准确率R，根据准确率R和概率p可以使用梯度上升的方法更新controller的参数。

在NAS-RL中，使用了Policy Gradient算法来训练controller（通常实现是一个RNN或者LSTM）。训练完采样网络后在验证集上得到的准确率就是环境反馈的奖励值Reward，根据这个Reward可以通过梯度优化的方法得到最优的RNN和网络结构。

## 1.1 网络结构的表示

在神经网络搜索中，controller生成了一系列代表结构的超参数（tokens）。

![生成示意图](https://img-blog.csdnimg.cn/20210202154714366.png?x-oss-process=image/watermark,type_ZmFuZ3poZW5naGVpdGk,shadow_10,text_aHR0cHM6Ly9ibG9nLmNzZG4ubmV0L0REX1BQX0pK,size_6,color_FFFFFF,t_70)

上图展示了一个RNN生成超参数的详细过程，每五个输出结果组成一个Layer，每个Layer中

包含了一个卷积所需要的参数，主要包含：

- 卷积核高
- 卷积核宽
- Stride高
- Stride宽
- 滤波器个数

如果想要加上类似ResNet的skip connection结构，可以引入Anchor Point进行指向：

![添加skip connection](https://img-blog.csdnimg.cn/2021020220512588.png?x-oss-process=image/watermark,type_ZmFuZ3poZW5naGVpdGk,shadow_10,text_aHR0cHM6Ly9ibG9nLmNzZG4ubmV0L0REX1BQX0pK,size_6,color_FFFFFF,t_70)


## 1.2 用REINFORCE进行训练

Controller预测的一系列tokens可以被视为一系列Action $a_{1:T}$ , 根据token可以得到对应的网络结构，在训练集上训练生成的结构，在验证集上得到准确率 R, 相当于得到了奖励Reward，根据奖励值可以使用强化学习方法训练Controller。

将目标函数如下：
$$
J\left(\theta_{c}\right)=E_{P\left(a_{1: T ;} \theta_{c}\right)}[R]
$$

目标函数的意义是，在当前一系列Action并且Controller的参数为$\theta_c$的情况下，希望得到的奖励R的期望尽可能大。而R是不可微的，所以只能采用迭代的方式逼近最优结果。

R的表达式：$\bar{R}_{\theta}=\sum_{\tau} R(\tau) p_{\theta}(\tau)$, 其中$\tau$代表一系列Action。

 对$\theta$进行求偏导得到以下结果：

$$
\nabla \bar{R}_{\theta}=E_{\tau \sim p_{\theta}(\tau)}\left[R(\tau) \nabla \log p_{\theta}(\tau)\right]
$$

在本问题中，如果对$J(\theta_c)$进行求导，得到以下结果：

$$
\nabla \theta_{c} J\left(\theta_{c}\right)=\sum_{t=1}^{T} E_{P\left(a_{\left.1: T ; \theta_{c}\right)}\right.}\left[\nabla_{\theta_{c}} \log P\left(a_{t} \mid a_{(t-1): 1} ; \theta_{c}\right) R\right]
$$

可以用以下式子进行近似：

$$
\frac{1}{m} \sum_{k=1}^{m} \sum_{t=1}^{T} \nabla \theta_{c} \log P\left(a_{t} \mid a_{(t-1): 1} ; \theta_{c}\right) R_{k}
$$

虽然上式是梯度的无偏估计，但是方差比较大，所以添加一个baseline b：

$$
\frac{1}{m} \sum_{k=1}^{m} \sum_{t=1}^{T} \nabla \theta_{c} \log P\left(a_{t} \mid a_{(t-1): 1} ; \theta_{c}\right)\left(R_{k}-b\right)
$$

## 1.3 并行训练

![分布式训练NAS](https://img-blog.csdnimg.cn/20210202204257229.png?x-oss-process=image/watermark,type_ZmFuZ3poZW5naGVpdGk,shadow_10,text_aHR0cHM6Ly9ibG9nLmNzZG4ubmV0L0REX1BQX0pK,size_6,color_FFFFFF,t_70)

为了加速训练过程，采用了parameter-server机制，一共有S个参数服务器，保存的是K个Controller的复制，每个复制品会采样m个不同的子结构，这样可以同时进行训练，然后每个Controller收集m个子结构得到的梯度，然后将更新结果提交到参数服务器。

## 1.4 RNN的结构生成

RNN和LSTM都是接收$x_t$和$h_{t-1}$作为输入，得到输出$h_t$结果。可以将这个过程看作一个树，控制器RNN需要去标记每个节点的具体方法，比如加法、乘法、激活函数等，来合并两个输入得到一个输出结果。受LSTM的启发，引入$c_{t-1}$表示记忆状态。

![RNN示意图](https://img-blog.csdnimg.cn/20210202231535509.png?x-oss-process=image/watermark,type_ZmFuZ3poZW5naGVpdGk,shadow_10,text_aHR0cHM6Ly9ibG9nLmNzZG4ubmV0L0REX1BQX0pK,size_6,color_FFFFFF,t_70)

对照图很容易理解，需要解释的就是Cell Inject和Cell Indices，首先看最后的输出0，这代表需要计算Tree Index 0输出结果，具体计算方法是Cell Inject决定的；倒数第二个预测为1，这代表$c_t$的输出由Tree Index1的输出决定。

## 1.5 实验结果

![CIFAR10上实验结果](https://img-blog.csdnimg.cn/20210202233030913.png?x-oss-process=image/watermark,type_ZmFuZ3poZW5naGVpdGk,shadow_10,text_aHR0cHM6Ly9ibG9nLmNzZG4ubmV0L0REX1BQX0pK,size_6,color_FFFFFF,t_70)

在训练了12800个结构以后，找到了在验证集上最优的结构。然后使用grid search方法搜索学习率、weight decay、batchnorm epsilon和衰减学习率的epoch。

可以看出，结果上和人工设计的网络架构差距不是很大，另外一个特点是NAS-RL得到的网络深度都很浅，否则搜索空间会过大，组合爆炸。

## 参考

文章链接：https://arxiv.org/pdf/1611.01578.pdf
